# Supplementary material for: Wood Ash Induced pH Changes Strongly Affect Soil Bacterial Numbers and Community Composition
Source: Front Microbiol. 2017 Jul 28;8:1400. doi: 10.3389/fmicb.2017.01400 (PMC5532396; doi:10.3389/fmicb.2017.01400)
Supplement: Supplementary file 1 [file Data_Sheet_1.XLSX]

## Sheet: Sheet1
#OTU table					Wood ash concentration	0 t/ha	0 t/ha	0 t/ha	5 t/ha	5 t/ha	5 t/ha	22 t/ha	22 t/ha	22 t/ha	167 t/ha	167 t/ha	167 t/ha	0 t/ha	0 t/ha	0 t/ha	5 t/ha	5 t/ha	5 t/ha	22 t/ha	22 t/ha	22 t/ha	167 t/ha	167 t/ha	167 t/ha	0 t/ha	0 t/ha	0 t/ha	5 t/ha	5 t/ha	5 t/ha	22 t/ha	22 t/ha	22 t/ha	167 t/ha	167 t/ha	167 t/ha	0 t/ha	0 t/ha	0 t/ha	5 t/ha	5 t/ha	5 t/ha	22 t/ha	22 t/ha
#Taxonomy listed in the first 6 columns. Sample descriptions listed in the first 4 rows.					Incubation time	1 day	1 day	1 day	1 day	1 day	1 day	1 day	1 day	1 day	1 day	1 day	1 day	3 days	3 days	3 days	3 days	3 days	3 days	3 days	3 days	3 days	3 days	3 days	3 days	7 days	7 days	7 days	7 days	7 days	7 days	7 days	7 days	7 days	7 days	7 days	7 days	15 days	15 days	15 days	15 days	15 days	15 days	15 days	15 days
					Wood ash concentration and incubationtime	0 t/ha, 1 day	0 t/ha, 1 day	0 t/ha, 1 day	5 t/ha, 1 day	5 t/ha, 1 day	5 t/ha, 1 day	22 t/ha, 1 day	22 t/ha, 1 day	22 t/ha, 1 day	167 t/ha, 1 day	167 t/ha, 1 day	167 t/ha, 1 day	0 t/ha, 3 days	0 t/ha, 3 days	0 t/ha, 3 days	5 t/ha, 3 days	5 t/ha, 3 days	5 t/ha, 3 days	22 t/ha, 3 days	22 t/ha, 3 days	22 t/ha, 3 days	167 t/ha, 3 days	167 t/ha, 3 days	167 t/ha, 3 days	0 t/ha, 7 days	0 t/ha, 7 days	0 t/ha, 7 days	5 t/ha, 7 days	5 t/ha, 7 days	5 t/ha, 7 days	22 t/ha, 7 days	22 t/ha, 7 days	22 t/ha, 7 days	167 t/ha, 7 days	167 t/ha, 7 days	167 t/ha, 7 days	0 t/ha, 15 days	0 t/ha, 15 days	0 t/ha, 15 days	5 t/ha, 15 days	5 t/ha, 15 days	5 t/ha, 15 days	22 t/ha, 15 days	22 t/ha, 15 days
Kingdom	Phylum	Class	Order	Family	Genus	1.fasta	2.fasta	3.fasta	4.fasta	5.fasta	6.fasta	7.fasta	8.fasta	9.fasta	10.fasta	11.fasta	12.fasta	37.fasta	38.fasta	39.fasta	40.fasta	41.fasta	42.fasta	43.fasta	44.fasta	45.fasta	46.fasta	47.fasta	48.fasta	73.fasta	74.fasta	75.fasta	76.fasta	77.fasta	78.fasta	79.fasta	80.fasta	81.fasta	82.fasta	83.fasta	84.fasta	109.fasta	110.fasta	111.fasta	112.fasta	113.fasta	114.fasta	115.fasta	116.fasta
Bacteria	AD3	ABS-6				0	0	0	0	3.61115e-05	0	0	0	0	0	0	0	0	0	0	0	0	2.81841e-05	0	0	0	0	0	0	0	0	0	0	0	0	0	0	0	0	0	0	0	0	0	0	0	0	0	0
Bacteria	AD3	JG37-AG-4				0.0014829	0.00215063	0.00230532	0.00207315	0.00166113	0.00204573	0.00159591	0.00172865	0.00159653	0.00153929	0.00332268	0.0017083	0.000963677	0.00147674	0.00199487	0.0016339	0.000982358	0.0012401	0.00036294	0.000874126	0.00180033	0.00156578	0.000987097	0.00354719	0.00104729	0.000930416	0.0010048	0.000955612	0.00151004	0.000922907	0.000182793	0.000410483	0.000940642	0.00294008	0.0015705	0.000957321	0.00119702	0.00342943	0.00148985	0.00261362	0.00263363	0.00203647	0.000361682	0.000948623
Bacteria	Acidobacteria	Other	Other	Other	Other	0	0	0	0	0	0	0	0	0	0	0	0	0	0	0	0	0	0	0	0	0	0	0	0	0	0	0	0	0	0	0	0	0	0	2.27609e-05	0	0	0	0	0	0	0	0	0
Bacteria	Acidobacteria	Acidobacteria-5				0	0	0	0	0	0	0	0	5.7019e-05	0	0	0	0	0	0	0	0	0	0	0	0	0	0	0	0	0	0	0	0	0	0	0	0	0	2.27609e-05	0	0	0	0	0	2.68738e-05	0	0	0
Bacteria	Acidobacteria	Acidobacteriia	Acidobacteriales	Other	Other	0	0	0	0	0	0	0	0	0	0	0	4.61702e-05	0	0	0	0	0	0	0	0	0	0	0	0	0	2.81944e-05	0	0	0	0	0	0	0	0	0	0	0	0	0	0	0	0	0	0
Bacteria	Acidobacteria	Acidobacteriia	Acidobacteriales			4.36148e-05	4.30126e-05	3.39018e-05	5.92329e-05	3.61115e-05	0.000120337	7.97957e-05	4.43243e-05	5.7019e-05	4.16025e-05	0.000126178	0.000138511	0	7.0321e-05	9.49938e-05	0.000102119	8.18632e-05	5.63682e-05	0	3.2375e-05	3.27332e-05	3.13156e-05	7.05069e-05	0	0.000130911	5.63889e-05	7.35222e-05	0	7.07831e-05	6.15271e-05	0	0	0	8.01839e-05	2.27609e-05	2.22633e-05	4.43341e-05	3.39547e-05	9.31156e-05	0	2.68738e-05	0	0	0
Bacteria	Acidobacteria	Acidobacteriia	Acidobacteriales	Acidobacteriaceae	Other	0.0014829	0.00141942	0.00135607	0.000651562	0.00130001	0.00102286	0.00111714	0.00093081	0.00102634	0.000540833	0.000672948	0.00106191	0.000926612	0.00137126	0.0016149	0.00122543	0.00118702	0.00121192	0.000692886	0.000777001	0.00121113	0.000407102	0.000705069	0.000919641	0.00160367	0.00146611	0.0013234	0.0012423	0.00134488	0.001128	0.000670241	0.000315756	0.00123257	0.000668199	0.000682827	0.000957321	0.00115269	0.000916777	0.0013657	0.000860956	0.00145118	0.00114551	0.000568358	0.000796843
Bacteria	Acidobacteria	Acidobacteriia	Acidobacteriales	Acidobacteriaceae		0.247819	0.235365	0.257314	0.227899	0.210061	0.227076	0.197415	0.210851	0.206466	0.188043	0.217404	0.227573	0.153595	0.25952	0.249549	0.230023	0.187016	0.21947	0.0936386	0.163526	0.218298	0.118028	0.107876	0.208671	0.237113	0.230461	0.242378	0.208395	0.237595	0.199184	0.0876188	0.0738554	0.168991	0.145614	0.142847	0.157824	0.211961	0.187871	0.224285	0.178894	0.195668	0.199733	0.054459	0.106663
Bacteria	Acidobacteria	Acidobacteriia	Acidobacteriales	Acidobacteriaceae	Acidicapsa	0	0	0	0	0	0	0	0	0	0	0	0	0	0	0	0	0	0	0	0	0	0	0	0	0	0	0	2.38903e-05	0	2.0509e-05	6.0931e-05	0	0	0	0	0	0	0	0	0	0	0	0	0
Bacteria	Acidobacteria	Acidobacteriia	Acidobacteriales	Acidobacteriaceae	Acidopila	0	0	3.39018e-05	5.92329e-05	3.61115e-05	0	0	0	5.7019e-05	0	4.20592e-05	4.61702e-05	0.000111193	3.51605e-05	0	5.10595e-05	0	2.81841e-05	0	3.2375e-05	6.54664e-05	0	0	0	0	0.000112778	2.45074e-05	2.38903e-05	2.35944e-05	4.10181e-05	0	0	3.24359e-05	0	2.27609e-05	2.22633e-05	0	6.79094e-05	6.20771e-05	6.14968e-05	5.37475e-05	9.54593e-05	0	3.79449e-05
Bacteria	Acidobacteria	Acidobacteriia	Acidobacteriales	Acidobacteriaceae	Edaphobacter	0.0011776	0.00150544	0.00159338	0.00115504	0.000902788	0.00156438	0.000478774	0.00150703	0.000969324	0.00066564	0.000967362	0.000369361	0.000778354	0.00154706	0.00189988	0.00112331	0.00135074	0.0014092	0.000164973	0.000938876	0.00101473	0.000187893	7.05069e-05	0.000788264	0.000785469	0.00112778	0.0010048	0.00198289	0.00103815	0.00131258	0.000670241	0.000536786	0.00149205	0.000374191	0.000318653	0.000467529	0.00101968	0.000780958	0.00117946	0.00199865	0.00115557	0.00187737	0.000258345	0.000910678
Bacteria	Acidobacteria	Acidobacteriia	Acidobacteriales	Acidobacteriaceae	Granulicella	0	0	0	0	0	0	0	0	0	0	0	0	0	0	0	0	0	0	0	0	0	0	0	0	0	0	0	0	0	0	0	6.31512e-05	0	0	0	0	0	0	0	0	0	0	5.16689e-05	0
Bacteria	Acidobacteria	Acidobacteriia	Acidobacteriales	Acidobacteriaceae	Terriglobus	0.000218074	0	0.000169509	5.92329e-05	0.000252781	0.000150421	0.000398979	4.43243e-05	0.000171057	8.32051e-05	0.000294415	0.000230851	0.00033358	0.000140642	0.000189988	0.000204238	0.00024559	0.000112736	0.000329946	0.000291375	6.54664e-05	9.39467e-05	0.000141014	8.75848e-05	0.000229095	0.000281944	9.80296e-05	0.000215013	0.000401104	8.20361e-05	0.000182793	0.000189454	0.000291923	0.000160368	0.000227609	0.00111316	0.000354673	0.000135819	0.000186231	6.14968e-05	0.000107495	0.000190919	0.000775034	0.000645063
Bacteria	Acidobacteria	Acidobacteriia	Acidobacteriales	Koribacteraceae	Other	0	0	0	0	0	3.00842e-05	0	0	0	4.16025e-05	0	0	0	3.51605e-05	0	0	0	0	0	0	3.27332e-05	0	0	0	0	0	7.35222e-05	0	0	2.0509e-05	0	0	0	0	2.27609e-05	0	0	0	0	0	0	0	0	0
Bacteria	Acidobacteria	Acidobacteriia	Acidobacteriales	Koribacteraceae		0.00680391	0.00769926	0.00661084	0.00553828	0.00393615	0.00412154	0.00390999	0.00421081	0.00364922	0.00599076	0.0088745	0.00530957	0.00248332	0.00717274	0.00446471	0.00393158	0.0038885	0.00411488	0.00105583	0.00249288	0.00409165	0.00369524	0.00253825	0.00621852	0.00510555	0.00462389	0.00507303	0.00334464	0.00599297	0.00330195	0.00134048	0.00123145	0.00340577	0.00470412	0.00541709	0.00380702	0.00633978	0.00607789	0.00763548	0.00362831	0.00421918	0.00525026	0.000775034	0.00170752
Bacteria	Acidobacteria	Acidobacteriia	Acidobacteriales	Koribacteraceae	Candidatus Koribacter	0.00261689	0.00313992	0.00332237	0.00266548	0.00223891	0.00204573	0.0018353	0.00230486	0.00165355	0.00428506	0.00323856	0.00447851	0.00185322	0.00312929	0.00284981	0.00245086	0.0016782	0.00205744	0.00131978	0.001295	0.00186579	0.00203551	0.00183318	0.00420407	0.00291278	0.00245292	0.00340653	0.00183955	0.00214709	0.00225599	0.000792103	0.001042	0.00181641	0.00221842	0.00320929	0.00115769	0.00416741	0.00210519	0.00263828	0.00224463	0.00188116	0.00222738	0.000620027	0.00147985
Bacteria	Acidobacteria	DA052	Ellin6513			0.00423064	0.00606478	0.00403431	0.00553828	0.00400838	0.00403129	0.00311203	0.00301405	0.00296499	0.00532512	0.00698183	0.00549425	0.0028169	0.00393798	0.00256483	0.00311463	0.00319267	0.0031848	0.00079187	0.00184538	0.00343699	0.00272445	0.00112811	0.00332822	0.00392734	0.00281944	0.00316145	0.00200678	0.00320883	0.0029533	0.00109676	0.000568361	0.0020759	0.00304699	0.00323205	0.00149164	0.00301472	0.00414247	0.00356943	0.00329008	0.00317111	0.00410475	0.000568358	0.00125218
Bacteria	Acidobacteria	Solibacteres	Solibacterales	Other	Other	0	0	0	0	0	0	0	0	0	0	0	0	0	0	0	0	0	0	0	0	0	0	0	4.37924e-05	0	0	0	0	0	0	0	0	0	0	0	2.22633e-05	0	0	0	0	0	0	0	0
Bacteria	Acidobacteria	Solibacteres	Solibacterales			0.00322749	0.00344101	0.00271214	0.00367244	0.00209447	0.00231649	0.0018353	0.00270378	0.00193865	0.00224654	0.00458445	0.00461702	0.000889548	0.00260188	0.00256483	0.0018892	0.00126888	0.00146557	0.000560908	0.001036	0.00170213	0.00084552	0.000423042	0.00166411	0.00255277	0.00214278	0.00281835	0.00169621	0.00226506	0.00178429	0.000548379	0.000442059	0.00184885	0.00128294	0.00161602	0.000645635	0.00345806	0.00275033	0.0037867	0.0018449	0.00236489	0.00280014	0.000568358	0.000645063
Bacteria	Acidobacteria	Solibacteres	Solibacterales	Solibacteraceae		0.000828681	0.000559164	0.000915347	0.000651562	0.000541673	0.000451264	0.000319183	0.00062054	0.000342114	0.00133128	0.00121972	0.00115425	0.000259451	0.00112514	0.000189988	0.000510595	0.000368384	0.00047913	0.000164973	0.000485625	0.000458265	0.000688942	0.000423042	0.00122619	0.000589102	0.000479305	0.000490148	0.000406135	0.000613454	0.00063578	0.000304655	0.000284181	0.000356795	0.00147004	0.00154774	0.00104637	0.000665012	0.000611185	0.000807002	0.000830207	0.000725592	0.000509116	0.000206676	0.000531229
Bacteria	Acidobacteria	Solibacteres	Solibacterales	Solibacteraceae	Candidatus Solibacter	0.00309665	0.00283883	0.00325457	0.00340589	0.00299726	0.00288809	0.00167571	0.00243784	0.00171057	0.00187211	0.00273385	0.00350893	0.001149	0.00358637	0.00265983	0.00326781	0.00163726	0.00186015	0.000329946	0.000971251	0.00186579	0.000939467	0.000564056	0.00100723	0.00238913	0.00321416	0.00242623	0.00262793	0.00290211	0.0025021	0.000304655	0.000536786	0.00191372	0.00128294	0.00152498	0.000779215	0.00354673	0.00298801	0.00437644	0.00313634	0.00295612	0.00429567	0.000413351	0.000948623
Bacteria	Acidobacteria	Sva0725	Sva0725			0	0	0	0	0	0	0	0	0	0	0	0	0	0	0	0	0	0	0	0	0	0	0	0	0	0	0	0	0	0	0	0	0	8.01839e-05	0	2.22633e-05	0	0	0	0	0	0	0	0
Bacteria	Acidobacteria	[Chloracidobacteria]	RB41	Ellin6075		0	0	0	0	0	0	0	0	0	0	0	0	0	0	0	0	0	0	0	0	0	0	0	0.000394132	0	0	0	0	0	0	0	0	0	0	0	0	0	0	0	0	0	0	0	0
Bacteria	Actinobacteria	Other	Other	Other	Other	0	0	0	0	0	0	0	0	0	4.16025e-05	0	0	0	0	0	0	0	0	0	0	0	0	0	0	0	2.81944e-05	0	2.38903e-05	0	2.0509e-05	0	3.15756e-05	0	2.6728e-05	0	0	0	0	0	3.07484e-05	0	0	0	0
Bacteria	Actinobacteria	Acidimicrobiia	Acidimicrobiales			0.0261253	0.0287324	0.028308	0.0297942	0.0273364	0.0237665	0.0266518	0.0312486	0.0277113	0.0343221	0.0297779	0.0299183	0.0135656	0.0209557	0.0284032	0.0245086	0.0198518	0.023421	0.0115151	0.0125939	0.0241244	0.0137475	0.0190369	0.0416028	0.0252659	0.0236551	0.0217136	0.0188733	0.0212113	0.0149921	0.0080429	0.00631512	0.0152125	0.0217833	0.0255832	0.0179442	0.0314772	0.0403721	0.0353529	0.029211	0.0250464	0.0201737	0.00485688	0.0105107
Bacteria	Actinobacteria	Acidimicrobiia	Acidimicrobiales	EB1017		0	0	0	0	0	0	0	0	0	0	0	0	0	0	0	0	0	0	0	0	0	0	0	0	0	0	0	0	0	0	0	0	0	0	0	0	0	0	0	0	0	0	0	0
Bacteria	Actinobacteria	Actinobacteria	Actinomycetales	Other	Other	0.000392533	0.000473139	0.000711937	0.000414631	0.000397227	0.000451264	0.000239387	0.000443243	0.00057019	0.000374423	0.000588829	0.000831063	0.000296516	0.000421926	9.49938e-05	0.000561654	0.000286521	0.000338209	0.000197968	0.000259	0.000392799	0.000187893	0.000282028	0.00122619	0.000294551	0.00025375	0.000269581	0.000238903	0.000401104	0.00020509	0.000182793	0.000221029	0.000259488	0.000882023	0.000978719	0.000556582	0.000310339	0.000916777	0.000248308	0.000891704	0.000859961	0.000445477	0.000155007	0.000227669
Bacteria	Actinobacteria	Actinobacteria	Actinomycetales			0.0235084	0.0235709	0.022782	0.0231305	0.0232919	0.0241276	0.0161985	0.0188378	0.0213251	0.0235886	0.034068	0.0430306	0.0134915	0.0188812	0.0222286	0.0181772	0.0159633	0.0201234	0.00659892	0.0110399	0.019509	0.020637	0.0142424	0.0330633	0.0149239	0.0133078	0.0169346	0.0115629	0.0142982	0.0099879	0.00456983	0.00391538	0.00950373	0.0340782	0.0398316	0.0253356	0.0181326	0.0463142	0.0166367	0.0458459	0.0473785	0.0310561	0.00542524	0.0170373
Bacteria	Actinobacteria	Actinobacteria	Actinomycetales	Actinomycetaceae	Actinomyces	0	0	0	0	0	0	0	0	0	0	0	0	0	0	0	0	0	0	0	0	0	0	0	0	0	0	0	0	2.35944e-05	0	0	0	0	2.6728e-05	0	0	0	0	0	0	0	0	0	0
Bacteria	Actinobacteria	Actinobacteria	Actinomycetales	Actinomycetaceae	N09	0	0	0	0	0	0	0	4.43243e-05	0	0	4.20592e-05	0	0	0	0	0	0	2.81841e-05	0	0	0	0	0	4.37924e-05	0	2.81944e-05	0	0	0	0	0	0	0	0	0	2.22633e-05	0	0	0	0	0	0	0	0
Bacteria	Actinobacteria	Actinobacteria	Actinomycetales	Actinospicaceae		0.00802512	0.00266678	0.00427162	0.00260625	0.00267225	0.00246691	0.00175551	0.00314702	0.00376326	0.00237134	0.00441622	0.00424766	0.00148258	0.00228543	0.00294481	0.00245086	0.00192379	0.00183197	0.000956843	0.00145688	0.00242226	0.00175367	0.00190369	0.004642	0.00196367	0.00256569	0.00225468	0.00143342	0.00134488	0.00106647	0.00060931	0.000536786	0.000940642	0.00529214	0.00507568	0.0043636	0.00159603	0.0029201	0.00198647	0.00230613	0.00268738	0.00184555	0.000155007	0.00147985
Bacteria	Actinobacteria	Actinobacteria	Actinomycetales	Actinosynnemataceae	Other	4.36148e-05	4.30126e-05	0	5.92329e-05	3.61115e-05	0	0	4.43243e-05	0	4.16025e-05	0	0	3.70645e-05	0	0	5.10595e-05	4.09316e-05	2.81841e-05	0	3.2375e-05	0	0	0	0	0	2.81944e-05	2.45074e-05	0	0	4.10181e-05	0	0	0	0	4.55218e-05	0	0	0	0	0	2.68738e-05	0	0	0
Bacteria	Actinobacteria	Actinobacteria	Actinomycetales	Actinosynnemataceae		4.36148e-05	0	0	0	0	0	0	0	0	0	4.20592e-05	0	0	0	0	0	0	2.81841e-05	0	0	0	0	0	0	0	0	0	2.38903e-05	0	0	0	0	0	0	0	4.45266e-05	0	0	0	0	0	0	0	0
Bacteria	Actinobacteria	Actinobacteria	Actinomycetales	Actinosynnemataceae	Kibdelosporangium	0	0	0	0	0	0	0	0	0	0	4.20592e-05	0	0	0	0	0	0	0	0	0	0	0	0	0	3.27279e-05	0	0	0	0	0	0	0	0	0	0	0	0	0	0	0	0	0	0	0
Bacteria	Actinobacteria	Actinobacteria	Actinomycetales	Actinosynnemataceae	Kutzneria	0	0	0	0	0	0	0	0	0	4.16025e-05	0	0	0	0	0	0	0	2.81841e-05	0	0	0	0	0	0	0	0	0	0	0	0	0	0	0	0	0	0	0	0	0	0	0	0	0	0
Bacteria	Actinobacteria	Actinobacteria	Actinomycetales	Cellulomonadaceae	Other	4.36148e-05	0	3.39018e-05	0	0	0	0	0	0	0	0	0	0	0	0	0	0	0	0	0	0	0	0	0	0	0	0	0	0	0	0	0	0	2.6728e-05	0	0	0	0	0	0	0	0	0	0
Bacteria	Actinobacteria	Actinobacteria	Actinomycetales	Cellulomonadaceae	Cellulomonas	0	0	3.39018e-05	0	0	0	0	0	0	8.32051e-05	0	0	3.70645e-05	0	0	0	0	0	0	0	0	0	0	4.37924e-05	3.27279e-05	0	2.45074e-05	0	0	0	0	0	3.24359e-05	2.6728e-05	0	0	0	0	0	0	0	0	0	3.79449e-05
Bacteria	Actinobacteria	Actinobacteria	Actinomycetales	Corynebacteriaceae	Corynebacterium	0	0	0	0	0	0	0	0	0	0	0	0	0	0	0	0	0	0	0	0	0	0	0	0	0	0	0	0	0	0	0	0	0	0	0	0	0	0	0	0	0	0	0	0
Bacteria	Actinobacteria	Actinobacteria	Actinomycetales	Dermabacteraceae	Dermabacter	0	0	0	0	0	0	0	0	0	0	0	0	0	0	0	0	0	0	0	0	0	0	0	0	0	0	0	0	0	0	0	0	0	0	0	0	0	0	0	0	0	0	0	0
Bacteria	Actinobacteria	Actinobacteria	Actinomycetales	Frankiaceae	Other	4.36148e-05	0	0	0	0	3.00842e-05	0	0	5.7019e-05	0	4.20592e-05	0	0	3.51605e-05	0	0	0	0	0	0	0	0	0	0	0	0	0	0	0	0	0	0	0	2.6728e-05	2.27609e-05	0	0	0	0	0	0	3.18198e-05	0	3.79449e-05
Bacteria	Actinobacteria	Actinobacteria	Actinomycetales	Frankiaceae		0.00122121	0.000860252	0.00108486	0.00121428	0.00148057	0.000902527	0.00143632	0.00106378	0.00142548	0.00128968	0.00193472	0.00156979	0.000778354	0.000773531	0.00104493	0.00132755	0.000982358	0.000986443	0.000593903	0.000550376	0.000752864	0.000344471	0.000282028	0.00162032	0.000850925	0.000422916	0.000612685	0.000716709	0.000589859	0.000676798	0.000243724	0.000378907	0.000648719	0.00232533	0.00186639	0.00191464	0.000798014	0.00112051	0.000713887	0.00175266	0.00198866	0.00162281	0.000723365	0.000796843
Bacteria	Actinobacteria	Actinobacteria	Actinomycetales	Intrasporangiaceae		0.000130844	0.000129038	0.000237312	5.92329e-05	7.2223e-05	9.02527e-05	0.000239387	4.43243e-05	5.7019e-05	4.16025e-05	0.000126178	0.000138511	7.4129e-05	0.000105482	9.49938e-05	0.000204238	0.000122795	0.00014092	0	0	0.000130933	3.13156e-05	0	0.000262755	9.81836e-05	5.63889e-05	0.000171552	7.16709e-05	9.43775e-05	2.0509e-05	0	0	9.73078e-05	2.6728e-05	0.000113804	4.45266e-05	0	0.000169774	6.20771e-05	9.22452e-05	0.000134369	0	0	7.58898e-05
Bacteria	Actinobacteria	Actinobacteria	Actinomycetales	Intrasporangiaceae	Phycicoccus	0	0	0	0	0	0	0	0	0	0	0	0	0	0	0	0	0	0	0	0	0	0	0	0	0	0	0	0	0	0	0	0	0	0	4.55218e-05	0	0	0	0	0	0	0	0	0
Bacteria	Actinobacteria	Actinobacteria	Actinomycetales	Kineosporiaceae		4.36148e-05	0	0	0	0	0	0	0	0	0	0	0	0	0	0	0	0	0	0	0	0	0	7.05069e-05	4.37924e-05	0	0	0	0	2.35944e-05	0	0	0	0	0	0	0	0	3.39547e-05	0	0	2.68738e-05	0	0	0
Bacteria	Actinobacteria	Actinobacteria	Actinomycetales	Kineosporiaceae	Kineococcus	0	0	0	0	0	0	0	0	0	0	0	0	0	0	0	0	0	0	0	0	0	0	0	8.75848e-05	0	0	0	0	0	0	0	0	0	0	0	0	0	0	0	0	0	0	0	0
Bacteria	Actinobacteria	Actinobacteria	Actinomycetales	Microbacteriaceae	Other	0.000566992	0.000215063	0.000101705	8.88494e-05	0.000216669	0.000300842	0.000319183	0.000354594	5.7019e-05	0.000790448	0.000799125	0.000600212	0.00033358	0.000140642	9.49938e-05	0.000408476	0.000122795	0.000197289	0.000230962	9.71251e-05	0.000327332	0.000313156	0.000282028	0.000569302	0.000163639	0.000140972	0.000122537	0.000286684	0.000212349	0.000225599	0.000243724	0.000221029	9.73078e-05	0.000374191	0.000364174	0.000467529	4.43341e-05	0.000271638	0.000124154	0.000215239	0.000376233	0.000350018	0.000413351	0.000455339
Bacteria	Actinobacteria	Actinobacteria	Actinomycetales	Microbacteriaceae		0.000654222	0.000301088	0.000983151	0.000651562	0.000866676	0.000962696	0.000718162	0.000576216	0.000741248	0.00212173	0.00143001	0.00101574	0.00129726	0.00070321	0.000569963	0.000561654	0.000859564	0.000535498	0.00108882	0.000906501	0.000621931	0.000344471	0.000423042	0.00197066	0.000654557	0.0005075	0.00056367	0.000621148	0.000637048	0.00063578	0.000913965	0.000884117	0.000518975	0.00141658	0.00179811	0.00173654	0.000620677	0.00122237	0.000310385	0.00122994	0.00169305	0.00105005	0.00237677	0.00314943
Bacteria	Actinobacteria	Actinobacteria	Actinomycetales	Microbacteriaceae	Cryocola	0	0	0.000101705	0.000118466	0.000108335	9.02527e-05	0	4.43243e-05	0.000114038	0.000208013	8.41184e-05	0.000138511	0.000148258	0.000105482	0	5.10595e-05	0.000122795	0	0	6.47501e-05	0.000130933	0.000156578	0.000141014	0.000131377	0	0.000112778	0.000147044	7.16709e-05	7.07831e-05	2.0509e-05	0	6.31512e-05	3.24359e-05	0.000213824	0.000159326	0.000155843	8.86682e-05	0.000169774	3.10385e-05	0.000153742	0.000268738	0.000159099	0.000103338	0.000303559
Bacteria	Actinobacteria	Actinobacteria	Actinomycetales	Microbacteriaceae	Curtobacterium	0	0	0	0	0	0	0	0	0	0	0	0	3.70645e-05	0	0	0	0	0	0	3.2375e-05	0	0	0	0	0	0	0	0	0	0	0	0	0	0	0	0	0	0	0	0	0	0	0	0
Bacteria	Actinobacteria	Actinobacteria	Actinomycetales	Microbacteriaceae	Frigoribacterium	0	0	0	0	3.61115e-05	0	0	0	0	4.16025e-05	4.20592e-05	0	3.70645e-05	0	0	5.10595e-05	0	2.81841e-05	0	0	6.54664e-05	0	0	8.75848e-05	0	2.81944e-05	0	0	2.35944e-05	0	0	0	0	0	0	4.45266e-05	0	3.39547e-05	3.10385e-05	0	5.37475e-05	0	0	0
Bacteria	Actinobacteria	Actinobacteria	Actinomycetales	Microbacteriaceae	Frondihabitans	0	4.30126e-05	0	0	0	0	0	0	0	0	4.20592e-05	4.61702e-05	0	0	0	0	0	0	0	0	0	0	0	0	0	0	0	0	0	0	0	0	0	2.6728e-05	0	0	0	3.39547e-05	0	0	0	0	0	0
Bacteria	Actinobacteria	Actinobacteria	Actinomycetales	Microbacteriaceae	Leucobacter	0	0	0	0	0	0	0	4.43243e-05	0	0	0	0	0	0	0	5.10595e-05	0	0	0	6.47501e-05	0	0	0	0	3.27279e-05	0	2.45074e-05	0	0	0	0	0	3.24359e-05	2.6728e-05	2.27609e-05	2.22633e-05	0	3.39547e-05	0	6.14968e-05	2.68738e-05	0	0	0
Bacteria	Actinobacteria	Actinobacteria	Actinomycetales	Microbacteriaceae	Microbacterium	0	0	3.39018e-05	0	3.61115e-05	3.00842e-05	0.000159591	0	0	4.16025e-05	4.20592e-05	0	0	0	0	0	0	0	0	0	3.27332e-05	0	0	0	0	8.45833e-05	4.90148e-05	2.38903e-05	2.35944e-05	2.0509e-05	0	6.31512e-05	0	8.01839e-05	2.27609e-05	0	4.43341e-05	3.39547e-05	3.10385e-05	0	0	6.36395e-05	5.16689e-05	7.58898e-05
Bacteria	Actinobacteria	Actinobacteria	Actinomycetales	Microbacteriaceae	Mycetocola	0	0	3.39018e-05	0	0	0	0	0	0	4.16025e-05	0	0	0	0	9.49938e-05	0	0	0	3.29946e-05	0	0	0	0	0	0	0	0	0	7.07831e-05	0	0	0	0	0	0	0	0	3.39547e-05	0	0	2.68738e-05	0	0	0
Bacteria	Actinobacteria	Actinobacteria	Actinomycetales	Microbacteriaceae	Rathayibacter	0	8.60252e-05	3.39018e-05	2.96165e-05	3.61115e-05	0	0	0	0	4.16025e-05	0	0	0	0	0	0.000102119	8.18632e-05	2.81841e-05	3.29946e-05	3.2375e-05	0	0	0	4.37924e-05	3.27279e-05	0	0	0	0	4.10181e-05	0	0	0	0	0	0	4.43341e-05	3.39547e-05	0	6.14968e-05	2.68738e-05	0	0.000155007	0.000113835
Bacteria	Actinobacteria	Actinobacteria	Actinomycetales	Microbacteriaceae	Salinibacterium	0.00239881	0.00232268	0.00220361	0.00272471	0.00292503	0.00243682	0.00159591	0.00203892	0.00188163	0.00782128	0.012786	0.00715638	0.00170497	0.00193383	0.00208986	0.00224662	0.00163726	0.00186015	0.00191369	0.0022015	0.00324059	0.00388313	0.00218572	0.00783884	0.00137457	0.00124055	0.00117636	0.00198289	0.00141566	0.00178429	0.000853034	0.000663088	0.00145962	0.00510504	0.00443837	0.00672351	0.00146303	0.0014261	0.00111739	0.00362831	0.00349359	0.00375473	0.00206676	0.00227669
Bacteria	Actinobacteria	Actinobacteria	Actinomycetales	Micrococcaceae	Other	0	0	0	0	0	0	0	0	0	0	0	0	0	0	0	0	0	0	0	0	0	0	0	0	0	0	0	0	0	0	0	3.15756e-05	0	0	0	0	0	0	0	0	0	0	0	0
Bacteria	Actinobacteria	Actinobacteria	Actinomycetales	Micrococcaceae		0	0	0	2.96165e-05	0	0	7.97957e-05	0	0	0	4.20592e-05	4.61702e-05	0	0	0	5.10595e-05	0.000163726	0	0.000758876	6.47501e-05	0.000229133	6.26311e-05	0	4.37924e-05	0	0	0	0	0	0.000225599	0.000121862	0.000789391	3.24359e-05	5.34559e-05	2.27609e-05	0	0	0	0	3.07484e-05	0	3.18198e-05	0.000258345	0.000531229
Bacteria	Actinobacteria	Actinobacteria	Actinomycetales	Micrococcaceae	Arthrobacter	0	0	0	0	0	0	0	0	0	0	0	0	0	0	0	0	0	0	6.59892e-05	0	0	0	0	0	0	0	0	0	2.35944e-05	0	0	6.31512e-05	0	0	0	0	0	0	0	0	0	0	0	3.79449e-05
Bacteria	Actinobacteria	Actinobacteria	Actinomycetales	Micrococcaceae	Nesterenkonia	0	0	0	0	0	0	0	0	0	0	0	0	0	0	0	0	0	0	0	0	0	0	0	0	0	0	0	0	0	0	0	0	0	0	0	0	0	0	0	0	0	0	0	0
Bacteria	Actinobacteria	Actinobacteria	Actinomycetales	Micrococcaceae	Rothia	0	0	0	0	0	0	0	0	0	0	0	0	0	0	0	0	0	0	0	0	0	0	0	0	0	0	0	0	0	0	0	0	0	0	0	0	0	0	0	0	0	0	0	0
Bacteria	Actinobacteria	Actinobacteria	Actinomycetales	Micromonosporaceae	Other	0	0	0	0	0	0	0	0	0	0	0	0	0	0	0	0	0	0	0	0	0	0	0	0.000306547	0	2.81944e-05	0	0	0	0	0	0	0	0	0	0	0	0	0	0	0	0	0	0
Bacteria	Actinobacteria	Actinobacteria	Actinomycetales	Micromonosporaceae		0.000130844	0.000129038	0.000203411	0.000236932	7.2223e-05	0.00021059	0	4.43243e-05	5.7019e-05	0.000416025	8.41184e-05	0	3.70645e-05	3.51605e-05	0.000284981	0.000459535	8.18632e-05	8.45523e-05	3.29946e-05	3.2375e-05	6.54664e-05	3.13156e-05	0	8.75848e-05	6.54557e-05	0.000197361	4.90148e-05	0.000143342	4.71887e-05	8.20361e-05	0	0	3.24359e-05	0.000294008	4.55218e-05	0	0	6.79094e-05	0	0.00018449	0.000295612	9.54593e-05	0.000103338	0
Bacteria	Actinobacteria	Actinobacteria	Actinomycetales	Micromonosporaceae	Actinoplanes	0	0	0	0	0	0	7.97957e-05	0	0	0	0	0	0	0	0	0	0	0	0	0	0	0	0	4.37924e-05	0	0	0	0	0	0	0	0	0	0	4.55218e-05	0	0	3.39547e-05	0	0	0	0	0	0
Bacteria	Actinobacteria	Actinobacteria	Actinomycetales	Micromonosporaceae	Dactylosporangium	0	0	0	0	0	0	0	0	0	0	0	0	0	0	0	0	0	0	0	0	0	0	0	0	0	0	0	0	0	0	0	0	0	0	0	0	0	0	0	0	0	0	0	0
Bacteria	Actinobacteria	Actinobacteria	Actinomycetales	Mycobacteriaceae	Mycobacterium	0.005321	0.00623683	0.00633963	0.00518288	0.00769175	0.00472323	0.00813916	0.00496432	0.00781161	0.013812	0.0236793	0.029041	0.00289103	0.00323477	0.00522466	0.00576972	0.00499366	0.00665145	0.00320048	0.00398213	0.00513912	0.00911283	0.00521751	0.0122619	0.00448372	0.005075	0.00468091	0.00415691	0.00401104	0.00285076	0.00182793	0.00183139	0.00314629	0.0385952	0.0299761	0.0245787	0.00505409	0.0135479	0.00673537	0.0116229	0.0124963	0.00814586	0.00294513	0.00812021
Bacteria	Actinobacteria	Actinobacteria	Actinomycetales	Nakamurellaceae		0.000130844	0	0.000135607	5.92329e-05	3.61115e-05	0.000150421	0	0	5.7019e-05	8.32051e-05	8.41184e-05	0	0	7.0321e-05	0	0.000102119	0.000163726	2.81841e-05	0.000164973	0	3.27332e-05	9.39467e-05	0	0.000481717	6.54557e-05	0	2.45074e-05	4.77806e-05	4.71887e-05	8.20361e-05	6.0931e-05	0	3.24359e-05	0.00013364	0	4.45266e-05	0	6.79094e-05	0	6.14968e-05	5.37475e-05	3.18198e-05	0.000155007	7.58898e-05
Bacteria	Actinobacteria	Actinobacteria	Actinomycetales	Nocardiaceae	Nocardia	4.36148e-05	0	0.000101705	0	0	3.00842e-05	0	0	0	0	0	0	0	3.51605e-05	0	5.10595e-05	4.09316e-05	5.63682e-05	0	0	0	3.13156e-05	0	4.37924e-05	3.27279e-05	0	0	4.77806e-05	0	0	0	0	0	5.34559e-05	0	0	0	6.79094e-05	0	0	2.68738e-05	0	0	0
Bacteria	Actinobacteria	Actinobacteria	Actinomycetales	Nocardiaceae	Rhodococcus	0	4.30126e-05	0	2.96165e-05	0	0	0	0	0	0	0	4.61702e-05	0	3.51605e-05	0	0	0	0	0	0	0	0	7.05069e-05	4.37924e-05	0	0	0	2.38903e-05	0	0	0	0	0	0	2.27609e-05	4.45266e-05	0	3.39547e-05	0	3.07484e-05	5.37475e-05	0	5.16689e-05	0
Bacteria	Actinobacteria	Actinobacteria	Actinomycetales	Nocardioidaceae	Other	0	0	0	0	0	0	0	0	0	0	0	0	0	0	0	0	0	2.81841e-05	0	0	0	0	0	4.37924e-05	0	0	0	0	0	0	0	0	0	2.6728e-05	0	0	0	0	0	0	0	0	0	0
Bacteria	Actinobacteria	Actinobacteria	Actinomycetales	Nocardioidaceae		0.000741452	0.000817239	0.000542428	0.000562713	0.000397227	0.000451264	0.000398979	0.00031027	0.00057019	0.000291218	0.000252355	0.000461702	0.000518903	0.000351605	0.000664957	0.000459535	0.000204658	0.000591866	0.000263957	0.0003885	0.000392799	0.000313156	0.000352535	0.000744471	0.000392734	0.000451111	0.000514655	0.000262793	0.000471887	0.000369163	0.000243724	0.000126302	0.000194616	0.000481103	0.000477979	0.000356213	0.000354673	0.000713049	0.00021727	0.000522723	0.000403107	0.000477297	5.16689e-05	0.000227669
Bacteria	Actinobacteria	Actinobacteria	Actinomycetales	Nocardioidaceae	Aeromicrobium	0	0	0	0	0	0	0	0	0	0	4.20592e-05	0	0	0	0	0	0	0	0	0	0	0	0	4.37924e-05	0	0	0	0	0	0	0	0	0	0	0	0	0	0	0	0	0	0	0	0
Bacteria	Actinobacteria	Actinobacteria	Actinomycetales	Nocardioidaceae	Nocardioides	8.72296e-05	8.60252e-05	0.000101705	2.96165e-05	3.61115e-05	9.02527e-05	0	8.86486e-05	0.000114038	0.000124808	4.20592e-05	0	3.70645e-05	3.51605e-05	0	0.000102119	4.09316e-05	5.63682e-05	3.29946e-05	6.47501e-05	9.81997e-05	0	7.05069e-05	0.000131377	0	2.81944e-05	2.45074e-05	2.38903e-05	4.71887e-05	0	6.0931e-05	0	0.000129744	8.01839e-05	0.000273131	6.67899e-05	4.43341e-05	3.39547e-05	0	0.00018449	0.000107495	0.000127279	0.000103338	0.000189725
Bacteria	Actinobacteria	Actinobacteria	Actinomycetales	Nocardiopsaceae	Other	0	0	0	0	0	0	0	0	0	0	0	0	0	0	0	0	4.09316e-05	0	0	0	0	0	7.05069e-05	0	0	0	0	0	0	0	0	0	0	0	2.27609e-05	0	0	0	0	0	0	0	0	0
Bacteria	Actinobacteria	Actinobacteria	Actinomycetales	Nocardiopsaceae	Thermobifida	0	0	0	0	0	0	0	0	0	0	0	0	0	0	0	0	4.09316e-05	0	0	0	0	0	0	0	0	0	0	0	2.35944e-05	0	0	0	0	0	0	0	0	0	0	0	0	3.18198e-05	0	0
Bacteria	Actinobacteria	Actinobacteria	Actinomycetales	Pseudonocardiaceae	Other	0	4.30126e-05	0	0	3.61115e-05	3.00842e-05	7.97957e-05	0	0	0	4.20592e-05	0.000138511	3.70645e-05	0	9.49938e-05	0.000102119	0	5.63682e-05	0	0	3.27332e-05	0	0	0	3.27279e-05	2.81944e-05	4.90148e-05	4.77806e-05	2.35944e-05	2.0509e-05	0	0	0	0.000160368	9.10436e-05	2.22633e-05	0	0.000101864	3.10385e-05	6.14968e-05	0.000134369	0	0	0
Bacteria	Actinobacteria	Actinobacteria	Actinomycetales	Pseudonocardiaceae		0	0.000129038	3.39018e-05	5.92329e-05	0.000144446	0.000120337	7.97957e-05	0	0	0.00016641	0	0.000184681	0.000296516	3.51605e-05	9.49938e-05	5.10595e-05	8.18632e-05	8.45523e-05	3.29946e-05	6.47501e-05	3.27332e-05	6.26311e-05	7.05069e-05	0.000131377	3.27279e-05	2.81944e-05	9.80296e-05	0	4.71887e-05	2.0509e-05	0	0	3.24359e-05	0.000240552	0.000341413	4.45266e-05	8.86682e-05	6.79094e-05	0	9.22452e-05	0.000134369	9.54593e-05	5.16689e-05	7.58898e-05
Bacteria	Actinobacteria	Actinobacteria	Actinomycetales	Pseudonocardiaceae	Actinomycetospora	4.36148e-05	0	0	0	0	0	0	0	0	0	0	0	0	0	0	0	0	0	0	0	0	0	0	8.75848e-05	0	0	0	0	0	0	0	0	0	0	0	0	0	0	0	0	2.68738e-05	0	0	0
Bacteria	Actinobacteria	Actinobacteria	Actinomycetales	Pseudonocardiaceae	Amycolatopsis	0	0	0	0	0	0	0	0	0	0	0	0	0	0	0	0	4.09316e-05	0	0	0	0	0	0	0	0	0	0	0	0	0	0	0	0	5.34559e-05	4.55218e-05	0	0	0	0	0	0	0	0	0
Bacteria	Actinobacteria	Actinobacteria	Actinomycetales	Pseudonocardiaceae	Pseudonocardia	0	0.000215063	3.39018e-05	2.96165e-05	0	6.01685e-05	0	4.43243e-05	0.000285095	0.000208013	0.000294415	9.23404e-05	0	3.51605e-05	9.49938e-05	0.000102119	0	2.81841e-05	0	6.47501e-05	9.81997e-05	6.26311e-05	0	8.75848e-05	3.27279e-05	8.45833e-05	2.45074e-05	2.38903e-05	2.35944e-05	0	0	6.31512e-05	0	0.000160368	4.55218e-05	8.90531e-05	0	6.79094e-05	0	3.07484e-05	5.37475e-05	0	0	7.58898e-05
Bacteria	Actinobacteria	Actinobacteria	Actinomycetales	Pseudonocardiaceae	Saccharopolyspora	8.72296e-05	4.30126e-05	0	0	0	0	0	0	0	4.16025e-05	0	0	0	3.51605e-05	0	0	0	0	3.29946e-05	3.2375e-05	9.81997e-05	0	0	4.37924e-05	6.54557e-05	0	0	0	2.35944e-05	0	0	0	0	0	2.27609e-05	2.22633e-05	0	6.79094e-05	0	3.07484e-05	0	0	0	0
Bacteria	Actinobacteria	Actinobacteria	Actinomycetales	Pseudonocardiaceae	Thermocrispum	0	0	0	0	0	0	0	0	0	0	8.41184e-05	0	0	0	0	0	0	0	0	0	0	0	0	0	0	0	0	0	0	0	0	0	0	0	0	0	0	0	0	0	0	0	0	0
Bacteria	Actinobacteria	Actinobacteria	Actinomycetales	Sporichthyaceae	Other	0	0	0	0	0	0	0	4.43243e-05	0	0	0	0	0	0	0	0	0	0	0	0	0	0	0	0	0	0	0	0	0	0	0	0	0	0	4.55218e-05	0	0	6.79094e-05	3.10385e-05	0	0	0	0	0
Bacteria	Actinobacteria	Actinobacteria	Actinomycetales	Sporichthyaceae		0	4.30126e-05	3.39018e-05	5.92329e-05	0	0	0	8.86486e-05	0	8.32051e-05	4.20592e-05	9.23404e-05	0	3.51605e-05	9.49938e-05	0	0	0	0	0	3.27332e-05	0	0	8.75848e-05	0	8.45833e-05	7.35222e-05	0	9.43775e-05	0	0	0	3.24359e-05	8.01839e-05	4.55218e-05	4.45266e-05	4.43341e-05	3.39547e-05	3.10385e-05	9.22452e-05	5.37475e-05	9.54593e-05	0	7.58898e-05
Bacteria	Actinobacteria	Actinobacteria	Actinomycetales	Sporichthyaceae	Sporichthya	4.36148e-05	0	0	2.96165e-05	0	0	0	0	0	0	0	0	0	3.51605e-05	0	5.10595e-05	0	0	0	0	0	3.13156e-05	0	4.37924e-05	0	0	0	0	0	2.0509e-05	0	0	0	0	0	0	4.43341e-05	0	0	0	2.68738e-05	0	0	0
Bacteria	Actinobacteria	Actinobacteria	Actinomycetales	Streptomycetaceae	Other	0.00274773	0.00279582	0.00179679	0.00367244	0.00306948	0.00300842	0.00263326	0.00323567	0.0021097	0.00457628	0.00357503	0.00304723	0.00555967	0.00210963	0.00123492	0.00132755	0.00122795	0.00169105	0.00135278	0.00135975	0.00206219	0.00134657	0.000705069	0.0017079	0.00111275	0.00124055	0.00142143	0.00210235	0.00092018	0.000820361	0.000365586	0.000410483	0.000486539	0.00304699	0.00391487	0.00552129	0.00101968	0.0014261	0.00065181	0.00159892	0.00177367	0.00251376	0.000568358	0.00117629
Bacteria	Actinobacteria	Actinobacteria	Actinomycetales	Streptomycetaceae		8.72296e-05	4.30126e-05	3.39018e-05	2.96165e-05	3.61115e-05	0	0	4.43243e-05	5.7019e-05	0	8.41184e-05	4.61702e-05	3.70645e-05	7.0321e-05	0	0.000102119	4.09316e-05	5.63682e-05	6.59892e-05	0	0	0	0	4.37924e-05	6.54557e-05	2.81944e-05	2.45074e-05	4.77806e-05	0	0	0	0	0	2.6728e-05	4.55218e-05	6.67899e-05	0	3.39547e-05	0	0.000153742	5.37475e-05	3.18198e-05	0	7.58898e-05
Bacteria	Actinobacteria	Actinobacteria	Actinomycetales	Streptomycetaceae	Streptacidiphilus	0	4.30126e-05	0	0	0	3.00842e-05	0	0	0	0	0	0	0	0	0	0	4.09316e-05	0	0	0	0	0	7.05069e-05	0	0	0	2.45074e-05	2.38903e-05	0	0	6.0931e-05	0	0	0	2.27609e-05	0	0	0	0	0	0	0	0	0
Bacteria	Actinobacteria	Actinobacteria	Actinomycetales	Streptomycetaceae	Streptomyces	0.00100314	0.00133339	0.00125436	0.000710795	0.000505561	0.000752106	0.000957549	0.000886486	0.000513171	0.000915256	0.000672948	0.00129277	0.00289103	0.00070321	0.000569963	0.000816952	0.000613974	0.000901891	0.000494919	0.000518001	0.00124386	0.000344471	0.0010576	0.000875848	0.000523646	0.000422916	0.000686207	0.000740599	0.00037751	0.000184581	0.000243724	0.000221029	0.000454103	0.000988935	0.00152498	0.00184785	0.000487675	0.000543275	0.000403501	0.000830207	0.000698718	0.000763675	0.000206676	0.000531229
Bacteria	Actinobacteria	Actinobacteria	Actinomycetales	Streptosporangiaceae	Other	0	0	0	0	0	0	0	0	0	0	0	0	0	0	0	0	0	0	0	0	0	0	0	4.37924e-05	0	2.81944e-05	2.45074e-05	0	0	0	0	0	0	0	2.27609e-05	0	0	0	3.10385e-05	3.07484e-05	0	0	0	3.79449e-05
Bacteria	Actinobacteria	Actinobacteria	Actinomycetales	Thermomonosporaceae	Other	4.36148e-05	8.60252e-05	0	0	3.61115e-05	0	0	4.43243e-05	5.7019e-05	0	0	0	0	0	0	0	0	0	0	0	0	0	0	0	0	2.81944e-05	0	0	0	0	0	0	0	0	0	0	0	3.39547e-05	0	0	0	0	0	0
Bacteria	Actinobacteria	Actinobacteria	Actinomycetales	Thermomonosporaceae	Actinoallomurus	0.000130844	0.00017205	0.000169509	0.000236932	3.61115e-05	0.000120337	7.97957e-05	4.43243e-05	0	0	0.000336474	0.000415532	0.000111193	0.000105482	9.49938e-05	0	8.18632e-05	5.63682e-05	9.89838e-05	9.71251e-05	0.000196399	9.39467e-05	7.05069e-05	8.75848e-05	9.81836e-05	8.45833e-05	0.000147044	7.16709e-05	0.000212349	0	0.000121862	3.15756e-05	6.48719e-05	0.000160368	0.000113804	0.00013358	0	0.000373502	9.31156e-05	0.000491975	0.000241864	0.000286378	0.000103338	0.000227669
Bacteria	Actinobacteria	Actinobacteria	Actinomycetales	Thermomonosporaceae	Actinocorallia	4.36148e-05	4.30126e-05	0	0	0	0	0	4.43243e-05	0	0	0	0	0	0	0	0	4.09316e-05	0	0	0	0	3.13156e-05	0.000141014	0	0	0	0	0	0	0	0	0	0	0	0	0	0	3.39547e-05	0	3.07484e-05	0	0	0	0
Bacteria	Actinobacteria	Actinobacteria	Actinomycetales	Thermomonosporaceae	Actinomadura	4.36148e-05	4.30126e-05	0	0	0	0	0	0	0	4.16025e-05	0	0	0	0	0	0	0	0	0	0	3.27332e-05	0	0	4.37924e-05	0	0	0	0	0	0	0	0	0	0	0	0	0	0	0	0	0	0	0	0
Bacteria	Actinobacteria	Thermoleophilia	Other	Other	Other	4.36148e-05	0	0	0	3.61115e-05	0	0	0	0	0	0	4.61702e-05	0	0	0	5.10595e-05	0	0	0	3.2375e-05	0	0	0	0	0	0	0	2.38903e-05	0	0	0	0	0	0	0	0	0	0	0	0	0	0	0	0
Bacteria	Actinobacteria	Thermoleophilia	Gaiellales			0	4.30126e-05	3.39018e-05	0	0	0	0	0	0	4.16025e-05	8.41184e-05	4.61702e-05	0	0	0	5.10595e-05	4.09316e-05	0	0	0	0	3.13156e-05	0	4.37924e-05	0	0	2.45074e-05	0	0	2.0509e-05	6.0931e-05	0	0	5.34559e-05	6.82827e-05	0	0	3.39547e-05	0	9.22452e-05	0	0	0	0
Bacteria	Actinobacteria	Thermoleophilia	Gaiellales	Gaiellaceae		0.000305304	0.000129038	0.000305116	0.000414631	0.000108335	0.000330927	0.000239387	0.000265946	0.000342114	0.000374423	0.000672948	0.000415532	0.000185322	0.000140642	0.000379975	0.000204238	0.000122795	0.000253657	9.89838e-05	9.71251e-05	0.000261866	0.000219209	7.05069e-05	0.00017517	9.81836e-05	0.000112778	0.000122537	7.16709e-05	0.000141566	0.000102545	0	3.15756e-05	6.48719e-05	0.000427647	0.000341413	0.00020037	8.86682e-05	0.000271638	0.000310385	0.000276736	0.000134369	0.000286378	0.000103338	0.000189725
Bacteria	Actinobacteria	Thermoleophilia	Solirubrobacterales	Other	Other	0.000174459	8.60252e-05	6.78035e-05	5.92329e-05	3.61115e-05	6.01685e-05	7.97957e-05	8.86486e-05	0.000114038	4.16025e-05	4.20592e-05	4.61702e-05	3.70645e-05	0.000105482	9.49938e-05	5.10595e-05	4.09316e-05	5.63682e-05	3.29946e-05	0	6.54664e-05	0.000125262	0	0	6.54557e-05	5.63889e-05	2.45074e-05	2.38903e-05	4.71887e-05	2.0509e-05	6.0931e-05	0	0	8.01839e-05	0.000204848	2.22633e-05	0	0.000203728	0	0.000122994	0.000134369	0.000190919	5.16689e-05	0
Bacteria	Actinobacteria	Thermoleophilia	Solirubrobacterales			0.00488486	0.00301088	0.00647523	0.00473863	0.00736675	0.00625752	0.00462815	0.00381189	0.0057019	0.00374423	0.00563594	0.00909553	0.00289103	0.00544988	0.00512967	0.00668879	0.00384757	0.00476311	0.00174871	0.00226625	0.00507365	0.00363261	0.00197419	0.00862711	0.00425462	0.00341153	0.0036516	0.00317741	0.0037751	0.0031789	0.00121862	0.000852542	0.00259488	0.00844604	0.00493911	0.00674578	0.00199503	0.00648535	0.00322801	0.00759486	0.0131413	0.0110733	0.0014984	0.00387038
Bacteria	Actinobacteria	Thermoleophilia	Solirubrobacterales	Conexibacteraceae	Other	4.36148e-05	8.60252e-05	0.000101705	8.88494e-05	0.000144446	0.000150421	7.97957e-05	0	5.7019e-05	4.16025e-05	0.000126178	0.000138511	0	7.0321e-05	9.49938e-05	5.10595e-05	0	0	3.29946e-05	6.47501e-05	6.54664e-05	0	7.05069e-05	0.000218962	6.54557e-05	2.81944e-05	9.80296e-05	2.38903e-05	2.35944e-05	4.10181e-05	0	3.15756e-05	0	0.00013364	0.000204848	0	8.86682e-05	3.39547e-05	3.10385e-05	6.14968e-05	0.000107495	0.000127279	5.16689e-05	0
Bacteria	Actinobacteria	Thermoleophilia	Solirubrobacterales	Conexibacteraceae		0.00165736	0.00163448	0.00155948	0.00207315	0.00191391	0.00240674	0.00127673	0.00168432	0.00171057	0.00270416	0.00395357	0.00249319	0.000889548	0.00154706	0.00123492	0.00158284	0.00122795	0.00143739	0.000494919	0.000679876	0.00166939	0.00178499	0.00119862	0.00398511	0.00111275	0.00112778	0.000955789	0.000573367	0.000684237	0.000779343	0.000426517	0.000378907	0.000616283	0.00328754	0.00400592	0.00162522	0.00101968	0.0029201	0.00117946	0.00181416	0.00239177	0.00197283	0.000516689	0.000872733
Bacteria	Actinobacteria	Thermoleophilia	Solirubrobacterales	Conexibacteraceae	Conexibacter	0.00789428	0.00597875	0.00620402	0.00565675	0.0046945	0.00679904	0.00263326	0.00407783	0.00416239	0.00436827	0.00651918	0.00655617	0.0028169	0.00450054	0.00417973	0.00444218	0.00298801	0.00391759	0.00125379	0.00161875	0.00360065	0.00297498	0.00148065	0.00551785	0.00366552	0.00290403	0.00335751	0.00238903	0.00247741	0.00291228	0.00103583	0.000284181	0.00194616	0.00601379	0.0065779	0.00427455	0.00350239	0.00560253	0.00310385	0.00621118	0.00674532	0.00652305	0.00093004	0.0022008
Bacteria	Actinobacteria	Thermoleophilia	Solirubrobacterales	Patulibacteraceae		0	0	0	0	0	0	0	0	5.7019e-05	0	0	4.61702e-05	3.70645e-05	0	0	0	4.09316e-05	0	0	0	0	0	0	0	0	0	0	0	2.35944e-05	0	0	0	0	2.6728e-05	0	4.45266e-05	0	0	0	0	2.68738e-05	0	0	0
Bacteria	Actinobacteria	Thermoleophilia	Solirubrobacterales	Solirubrobacteraceae	Other	0	0	0	0	0	0	0	0	0	0	0	0	0	0	0	0	0	0	0	0	0	0	0	0	0	0	0	0	0	0	0	0	0	0	2.27609e-05	0	0	0	3.10385e-05	0	0	0	0	0
Bacteria	Actinobacteria	Thermoleophilia	Solirubrobacterales	Solirubrobacteraceae		0	0	0	0	0	0	0	0	0	0	0	0	0	0	0	0	0	0	0	0	3.27332e-05	0	0	8.75848e-05	0	0	0	0	0	0	0	0	0	0	2.27609e-05	2.22633e-05	0	0	0	0	0	0	0	3.79449e-05
Bacteria	Armatimonadetes	Armatimonadia	Armatimonadales	Armatimonadaceae		0	8.60252e-05	3.39018e-05	2.96165e-05	0	3.00842e-05	0	4.43243e-05	0	0.000208013	0	0	0	3.51605e-05	9.49938e-05	0	4.09316e-05	0	0	0	0	0	0	0	3.27279e-05	5.63889e-05	2.45074e-05	2.38903e-05	4.71887e-05	4.10181e-05	0	0	0	2.6728e-05	2.27609e-05	4.45266e-05	4.43341e-05	0	0	0	5.37475e-05	6.36395e-05	0	3.79449e-05
Bacteria	Armatimonadetes	Armatimonadia	FW68			0.00950803	0.00778528	0.00817032	0.00758182	0.00899177	0.0093562	0.00789978	0.00926377	0.00843882	0.0133128	0.00572005	0.00817212	0.00693106	0.011603	0.00873943	0.0078121	0.00548483	0.00735605	0.00402534	0.00482388	0.00837971	0.00739047	0.00458295	0.0133129	0.00909835	0.0105165	0.00965592	0.0113001	0.0132128	0.010275	0.00292469	0.00236817	0.00908206	0.00780457	0.00619096	0.00567714	0.0137436	0.0100506	0.0145571	0.00811758	0.00838462	0.0126643	0.00191175	0.00299765
Bacteria	Armatimonadetes	Chthonomonadetes	Chthonomonadales	Chthonomonadaceae		0	0	0	2.96165e-05	0	0	0	0	0	0	4.20592e-05	0	0	0	0	0	0	0	0	0	0	0	0	8.75848e-05	0	2.81944e-05	0	0	2.35944e-05	0	6.0931e-05	0	3.24359e-05	2.6728e-05	0	0	4.43341e-05	0	0	0	0	0	0	0
Bacteria	Armatimonadetes	[Fimbriimonadia]	[Fimbriimonadales]	[Fimbriimonadaceae]		0	4.30126e-05	0	2.96165e-05	3.61115e-05	6.01685e-05	7.97957e-05	0	0	8.32051e-05	0	0	3.70645e-05	0	0	0	0	0	0	3.2375e-05	0	3.13156e-05	0	4.37924e-05	0	0	4.90148e-05	0	2.35944e-05	0	0	0	3.24359e-05	2.6728e-05	2.27609e-05	0	0	6.79094e-05	0	3.07484e-05	2.68738e-05	6.36395e-05	0	0
Bacteria	Armatimonadetes	[Fimbriimonadia]	[Fimbriimonadales]	[Fimbriimonadaceae]	Fimbriimonas	0.0011776	0.000731214	0.000881446	0.000740412	0.000975011	0.000902527	0.000797957	0.00062054	0.00057019	0.00145609	0.000757066	0.00101574	0.000481838	0.000632889	0.00113993	0.000561654	0.000368384	0.000704602	9.89838e-05	0.000518001	0.000589198	0.00056368	0.000423042	0.00188307	0.00091638	0.000817638	0.000784237	0.000645038	0.00110894	0.000779343	0.000304655	0.000284181	0.000746027	0.000534559	0.000705588	0.000489792	0.00190637	0.00118841	0.00152089	0.00141443	0.00118245	0.00159099	0.000103338	0.000303559
Bacteria	Bacteroidetes	Other	Other	Other	Other	4.36148e-05	0.000129038	6.78035e-05	5.92329e-05	0.000108335	9.02527e-05	0	4.43243e-05	5.7019e-05	0	4.20592e-05	4.61702e-05	3.70645e-05	0.000210963	9.49938e-05	5.10595e-05	8.18632e-05	0.000169105	0	3.2375e-05	3.27332e-05	0	0	0	0.000360007	0.000310139	0.000269581	0.000167232	0.000306727	0.000123054	0	3.15756e-05	3.24359e-05	0	2.27609e-05	0	0.000221671	0.000169774	0.000372463	9.22452e-05	0.00021499	3.18198e-05	0	3.79449e-05
Bacteria	Bacteroidetes	At12OctB3				0.000348918	0.00017205	0.000135607	0.000177699	0.000144446	0.000240674	0.000159591	8.86486e-05	0	0	4.20592e-05	9.23404e-05	7.4129e-05	3.51605e-05	9.49938e-05	0.000102119	0	8.45523e-05	0	3.2375e-05	0	3.13156e-05	0	0	6.54557e-05	8.45833e-05	0	0.000191122	7.07831e-05	0.000164072	0	3.15756e-05	0.000129744	5.34559e-05	4.55218e-05	2.22633e-05	0.000221671	0.000135819	0.000248308	0.000461226	0.000322485	0.000604576	0	0
Bacteria	Bacteroidetes	Bacteroidia	Bacteroidales			0.000130844	0	6.78035e-05	2.96165e-05	0	0	0.000159591	4.43243e-05	5.7019e-05	0	4.20592e-05	0	0.000111193	7.0321e-05	9.49938e-05	0.000102119	0.000163726	8.45523e-05	0	0	6.54664e-05	0	0	0	0.000360007	0.000197361	0.000343104	7.16709e-05	0.000188755	6.15271e-05	0	3.15756e-05	3.24359e-05	0	0	0	0.000133002	6.79094e-05	6.20771e-05	0.000153742	0.000134369	0.000159099	0	0
Bacteria	Bacteroidetes	Cytophagia	Cytophagales	Cytophagaceae	Other	4.36148e-05	0	0	0	0	0	0	0	0	0	0	0	0	0	0	0	0	0	0	0	0	0	0	0	0	2.81944e-05	0	0	0	0	0	0	0	0	0	0	0	0	0	0	0	0	0	0
Bacteria	Bacteroidetes	Cytophagia	Cytophagales	Cytophagaceae		0	0	6.78035e-05	0	3.61115e-05	6.01685e-05	0	0	0	0	8.41184e-05	0	3.70645e-05	0	0	0.000102119	0	2.81841e-05	0	0	0	0	0	4.37924e-05	0	0	0	0	2.35944e-05	0	0	0	0	2.6728e-05	2.27609e-05	2.22633e-05	0	0	0	0	0	0	0	0
Bacteria	Bacteroidetes	Cytophagia	Cytophagales	Cytophagaceae	Cytophaga	0.00122121	0.00215063	0.00183069	0.00192507	0.00140835	0.00177497	0.00103734	0.0014627	0.00188163	0.000624038	0.000841184	0.000554042	0.00211268	0.00727823	0.00645958	0.00393158	0.00372478	0.00439672	0.000593903	0.00259	0.00389525	0.000219209	0.000141014	0.000350339	0.0209458	0.023345	0.0271787	0.0153137	0.0188283	0.0182941	0.0027419	0.00189454	0.0106714	0.000294008	0.000455218	0.000333949	0.0139652	0.00909986	0.0149916	0.00922452	0.00999704	0.0169599	0.000723365	0.00314943
Bacteria	Bacteroidetes	Cytophagia	Cytophagales	Cytophagaceae	Dyadobacter	0	0	0	0	0	0	0	0	0	0	4.20592e-05	0	0	0	0	0	0	0	0	0	0	3.13156e-05	0	0.000437924	0	0	0	0	0	0	0	0	3.24359e-05	2.6728e-05	2.27609e-05	0	0	0	0	0	0	0	5.16689e-05	0.00698186
Bacteria	Bacteroidetes	Cytophagia	Cytophagales	Cytophagaceae	Hymenobacter	0	0	0	0	0	0	0	0	0	0	0	0	0	0	0	0	0	0	0	3.2375e-05	0	0	0	0.000218962	0	0	0	0	0	0	0	0	0	0	0	0	0	0	0	0	0	0	0	0
Bacteria	Bacteroidetes	Cytophagia	Cytophagales	Cytophagaceae	Larkinella	0	0	0	0	0	0	0	0	0	0	0	0	0	0	0	0	0	0	0	0	0	0	0	0.00017517	0	0	0	0	0	0	0	0	0	0	0	0	0	0	0	0	0	0	0	0
Bacteria	Bacteroidetes	Cytophagia	Cytophagales	Cytophagaceae	Spirosoma	0	0	0	0	0	0	0	0	0	0	0	0	0	0	0	0	0	0	0	0	0	0	0	0.00131377	0	0	0	0	0	0	0	0	0	0	0	0	0	0	0	0	0	0	0	0
Bacteria	Bacteroidetes	Cytophagia	Cytophagales	Cytophagaceae	Sporocytophaga	0.000741452	0.000602176	0.000508526	0.000562713	0.000325004	0.000511432	0.000319183	0.000487567	0.000456152	8.32051e-05	0.000420592	0.000184681	0.000370645	0.00066805	0.000569963	0.000510595	0.00024559	0.000450946	3.29946e-05	0.000226625	0.000720131	0.000156578	0	0.000218962	0.00091638	0.00160708	0.00122537	0.000931722	0.00120331	0.00110749	0.000121862	0.000157878	0.00100551	0.000320736	0.000273131	8.90531e-05	0.00101968	0.00115446	0.00114843	0.000614968	0.000967456	0.00130461	0.000361682	0.000683008
Bacteria	Bacteroidetes	Cytophagia	Cytophagales	Flammeovirgaceae		0	0	0	0	0	0	0	0	0	0	0	0	0	3.51605e-05	0	0	0	0	0	0	0	0	0	0	3.27279e-05	0	0	0	0	0	0	0	0	0	0	0	0	0	0	0	0	0	0	0
Bacteria	Bacteroidetes	Cytophagia	Cytophagales	[Amoebophilaceae]	Candidatus Amoebophilus	0	0	0	0	0	0	0	0	0	0	0	0	0	0	0	0	4.09316e-05	0	0	0	0	0	0	0	0	0	0	0	0	0	0	0	0	0	2.27609e-05	0	4.43341e-05	0	0	0	0	0	0	0
Bacteria	Bacteroidetes	Cytophagia	Cytophagales	[Amoebophilaceae]	Candidatus Cardinium	0	0	0	0	0	0	0	4.43243e-05	5.7019e-05	0	8.41184e-05	0	0	0	0	0	0	0	0	0	0	0	0	0	0	0	2.45074e-05	0	2.35944e-05	0	0	0	0	0	4.55218e-05	0	0	0	0	0	2.68738e-05	0	0	0
Bacteria	Bacteroidetes	Flavobacteriia	Flavobacteriales	Cryomorphaceae	Fluviicola	0	0	0	0	0	0	0	0	0	0	0	0	0	0	0	0	0	0	0	0	0	0	0	0	0	0	0	0	0	0	0	0	0	0	0	0	0	0	0	0	0	0	0	0
Bacteria	Bacteroidetes	Flavobacteriia	Flavobacteriales	Flavobacteriaceae	Flavobacterium	4.36148e-05	8.60252e-05	0.000101705	0.000148082	0.000108335	6.01685e-05	7.97957e-05	4.43243e-05	0.000456152	4.16025e-05	0.000210296	0.000138511	0.122795	0.000386766	0	0.000153178	0.00196472	0.00115555	3.29946e-05	0.00019425	0.00343699	6.26311e-05	0	0.000262755	3.27279e-05	5.63889e-05	4.90148e-05	0	0.000235944	0.0132899	0.000548379	0.00050521	0.0211807	0.000106912	9.10436e-05	0	4.43341e-05	0	6.20771e-05	0	0.000456854	0.00203647	0.00253178	0.0105487
Bacteria	Bacteroidetes	Flavobacteriia	Flavobacteriales	[Weeksellaceae]	Chryseobacterium	8.72296e-05	4.30126e-05	0.000169509	5.92329e-05	0.000108335	9.02527e-05	0.000797957	8.86486e-05	0.000627209	0.000540833	0.000378533	0.000600212	0.00378058	0	0.000189988	0.000357416	0.00216937	0.00191652	0.00894153	0.01295	0.0011784	0.000250525	7.05069e-05	8.75848e-05	0.000392734	0.000648472	0.000367611	0.00778824	0.000967369	0.00338399	0.136546	0.189991	0.0232241	5.34559e-05	0.000136565	8.90531e-05	4.43341e-05	3.39547e-05	9.31156e-05	0.00301334	0.000779339	0.000668215	0.100083	0.0694771
Bacteria	Bacteroidetes	Flavobacteriia	Flavobacteriales	[Weeksellaceae]	Cloacibacterium	0	0	0	0	0	0	0	0	0	0	0	0	0	0	0	0	0	0	0	0	0	0	0	0	0	0	0	0	0	0	0	0	0	0	0	0	0	0	0	0	0	0	0	0
Bacteria	Bacteroidetes	Flavobacteriia	Flavobacteriales	[Weeksellaceae]	Elizabethkingia	0	0	0	0	0	0	0	0	0	0	0	0	0	0	0	5.10595e-05	4.09316e-05	0	0	0	0	0	0	0	0	0	0	0	0	0	0	0	0	0	0	0	0	0	0	0	0	0	0	0
Bacteria	Bacteroidetes	Sphingobacteriia	Sphingobacteriales			0.030574	0.0321734	0.0302404	0.0316304	0.0219197	0.0276173	0.0130865	0.0212757	0.0206409	0.00316179	0.00996803	0.00826446	0.0179021	0.0356176	0.0394224	0.0314016	0.0238631	0.0278177	0.00508117	0.013209	0.0266121	0.00144052	0.00126913	0.00210204	0.0895107	0.0890662	0.097662	0.0396579	0.0679754	0.0412437	0.00383865	0.00558889	0.0193967	0.00422302	0.00293616	0.00187012	0.0857422	0.0664154	0.0871252	0.0257057	0.0285937	0.0306743	0.00222176	0.00303559
Bacteria	Bacteroidetes	Sphingobacteriia	Sphingobacteriales	Sphingobacteriaceae	Other	4.36148e-05	0	0.000101705	2.96165e-05	7.2223e-05	9.02527e-05	0	4.43243e-05	0	0	0	0	0.000296516	3.51605e-05	0	0.000102119	8.18632e-05	8.45523e-05	3.29946e-05	0.0001295	9.81997e-05	0	0	8.75848e-05	0	8.45833e-05	7.35222e-05	9.55612e-05	0.000141566	0.00020509	0.000426517	0.000284181	0.000259488	8.01839e-05	0	2.22633e-05	4.43341e-05	0.000169774	6.20771e-05	3.07484e-05	8.06213e-05	3.18198e-05	5.16689e-05	0.000189725
Bacteria	Bacteroidetes	Sphingobacteriia	Sphingobacteriales	Sphingobacteriaceae		0.0827373	0.0859392	0.0860766	0.085177	0.0920482	0.0921179	0.0953559	0.104694	0.113468	0.0705995	0.0408395	0.0508795	0.0660489	0.0870574	0.0840695	0.120654	0.104335	0.122742	0.0938366	0.125194	0.0973159	0.0172549	0.0181908	0.04261	0.0887907	0.0866133	0.0841094	0.156386	0.11087	0.110482	0.105167	0.0639091	0.153065	0.0341049	0.0277	0.0696396	0.0720872	0.0500492	0.0660811	0.108788	0.102443	0.103001	0.062416	0.0746376
Bacteria	Bacteroidetes	Sphingobacteriia	Sphingobacteriales	Sphingobacteriaceae	Mucilaginibacter	0.000130844	0	0.000237312	0	3.61115e-05	3.00842e-05	0	4.43243e-05	0.000114038	0	0	0	3.70645e-05	0.000140642	0.000189988	5.10595e-05	4.09316e-05	8.45523e-05	3.29946e-05	3.2375e-05	0.000163666	0	0	0	0.000163639	0.000225555	0.000245074	9.55612e-05	0.000212349	0.000123054	6.0931e-05	3.15756e-05	3.24359e-05	0	0	0	8.86682e-05	0.000101864	9.31156e-05	0.000122994	5.37475e-05	3.18198e-05	0	0
Bacteria	Bacteroidetes	Sphingobacteriia	Sphingobacteriales	Sphingobacteriaceae	Pedobacter	0.000697837	0.000430126	0.000949249	0.000710795	0.000866676	0.0005716	0.000718162	0.000664864	0.00250884	0.000624038	0.000630888	0.000831063	0.0435137	0.000879013	0.000949938	0.00199132	0.00491179	0.00214199	0.00508117	0.00184538	0.00222586	6.26311e-05	0.000211521	0.00135757	0.00124366	0.00118417	0.00112734	0.00329686	0.00346837	0.0186837	0.0702535	0.0308494	0.0127473	0.00026728	0.000318653	0.000734688	0.000310339	0.000373502	0.000527655	0.00304409	0.00223052	0.00391383	0.161827	0.0299385
Bacteria	Bacteroidetes	Sphingobacteriia	Sphingobacteriales	Sphingobacteriaceae	Sphingobacterium	0	0	0	0	0	0	0	0	0	0	0	0	0	0	0	0	0	0	0	0	0	0	0	0	0	0	0	0	0	0	0	0	0	0	0	0	0	0	0	0	0	0	0	0
Bacteria	Bacteroidetes	[Saprospirae]	[Saprospirales]	Other	Other	0	0	0	0	0	0	0	0	0	0	0	0	0	0	0	0	0	0	0	0	0	0	0	0	0	0	0	0	0	0	0	0	0	0	0	0	0	0	0	0	2.68738e-05	0	0	0
Bacteria	Bacteroidetes	[Saprospirae]	[Saprospirales]			0.000523378	0.000559164	0.00057633	0.000740412	0.000505561	0.000391095	0.000159591	0.000265946	0.00057019	0.00016641	0.000336474	0.000230851	0.000148258	0.000738371	0.000759951	0.000408476	0.000327453	0.000648234	0.000131978	0.000226625	0.000294599	9.39467e-05	7.05069e-05	0.000131377	0.000818197	0.00132514	0.00142143	0.000931722	0.00117972	0.00063578	6.0931e-05	3.15756e-05	0.000194616	0.000294008	0.000159326	0	0.00234971	0.00176564	0.0021727	0.0010147	0.000913708	0.00149553	5.16689e-05	7.58898e-05
Bacteria	Bacteroidetes	[Saprospirae]	[Saprospirales]	Chitinophagaceae	Other	0.00296581	0.0020646	0.00244093	0.00239893	0.00260003	0.00309868	0.00279285	0.00363459	0.00410537	0.00445147	0.00252355	0.00217	0.00140845	0.00323477	0.00189988	0.00326781	0.00159633	0.00208562	0.00141877	0.00278425	0.00183306	0.00128394	0.00183318	0.00302168	0.00183276	0.00157889	0.00178904	0.00305796	0.00162801	0.00244058	0.00152328	0.0011683	0.00194616	0.00109585	0.00127461	0.00238217	0.00248271	0.00213915	0.00204854	0.00264436	0.00284862	0.00369109	0.000723365	0.00147985
Bacteria	Bacteroidetes	[Saprospirae]	[Saprospirales]	Chitinophagaceae		0.0210223	0.0219794	0.0209174	0.0195765	0.0169724	0.018562	0.0161985	0.0160897	0.0173338	0.0180139	0.0144263	0.0122351	0.0249815	0.0206744	0.0233685	0.0227725	0.0164136	0.018376	0.00626897	0.0148601	0.0207529	0.00566812	0.00789678	0.0199693	0.0266732	0.0257415	0.0277424	0.044436	0.0308614	0.0309892	0.0180356	0.0111146	0.0559844	0.00855295	0.00757938	0.0104192	0.038482	0.0221724	0.0343286	0.0448004	0.0418425	0.0556528	0.0280562	0.0279654
Bacteria	Bacteroidetes	[Saprospirae]	[Saprospirales]	Chitinophagaceae	Chitinophaga	0.000348918	8.60252e-05	3.39018e-05	5.92329e-05	0.000288892	6.01685e-05	7.97957e-05	4.43243e-05	0.000285095	8.32051e-05	0.000168237	0.000138511	0.00941438	0.000105482	0	5.10595e-05	0	8.45523e-05	0.000131978	0.000291375	6.54664e-05	3.13156e-05	7.05069e-05	0	0.000294551	0	4.90148e-05	0.000238903	0.000235944	0.000758834	0.001767	0.00798863	0.000681155	5.34559e-05	4.55218e-05	2.22633e-05	0.000133002	0.000101864	9.31156e-05	0.00132218	0.000456854	0.000731855	0.0271778	0.0794946
Bacteria	Bacteroidetes	[Saprospirae]	[Saprospirales]	Chitinophagaceae	Ferruginibacter	0	0	0	0	0	0	0	0	5.7019e-05	0	0	0	0	0	0	0	0	0	0	0	0	0	0	0	0	0	0	0	0	0	0	0	0	0	0	0	0	0	0	0	0	0	0	0
Bacteria	Bacteroidetes	[Saprospirae]	[Saprospirales]	Chitinophagaceae	Flavisolibacter	4.36148e-05	4.30126e-05	3.39018e-05	2.96165e-05	0	6.01685e-05	0	0	0	0	4.20592e-05	0	7.4129e-05	3.51605e-05	0	5.10595e-05	0	2.81841e-05	0	6.47501e-05	0	0	0	0.000262755	0	2.81944e-05	2.45074e-05	9.55612e-05	0	2.0509e-05	0	0	0	0	0	0	4.43341e-05	0	3.10385e-05	9.22452e-05	5.37475e-05	0.000190919	5.16689e-05	0.00015178
Bacteria	Bacteroidetes	[Saprospirae]	[Saprospirales]	Chitinophagaceae	Niabella	0	0	0	0	0	0	0	0	0	0	0	0	0	0	0	0	0	0	0	0	0	0	0	0	0	0	0	0	0	0	0	0	0	0	0	0	0	0	0	0	0	0	0	3.79449e-05
Bacteria	Bacteroidetes	[Saprospirae]	[Saprospirales]	Chitinophagaceae	Sediminibacterium	0	8.60252e-05	6.78035e-05	0.000118466	0.000108335	0.000240674	7.97957e-05	0.000221621	0.000114038	8.32051e-05	0.000126178	0	3.70645e-05	0.000105482	9.49938e-05	5.10595e-05	4.09316e-05	0	3.29946e-05	0	3.27332e-05	0	0	0	3.27279e-05	5.63889e-05	4.90148e-05	0.000167232	4.71887e-05	6.15271e-05	0	0	3.24359e-05	2.6728e-05	2.27609e-05	2.22633e-05	4.43341e-05	0	3.10385e-05	0.000122994	0.000134369	3.18198e-05	0	0
Bacteria	Bacteroidetes	[Saprospirae]	[Saprospirales]	Chitinophagaceae	Segetibacter	0	0	0	0	0	0	0	0	0	0	0	0	0	0	0	0	0	0	0	0	0	0	0	8.75848e-05	0	0	0	0	0	0	0	0	0	0	0	0	0	0	0	0	0	0	0	0
Bacteria	Chlamydiae	Chlamydiia	Chlamydiales	Other	Other	0	0	0	2.96165e-05	0	3.00842e-05	0	4.43243e-05	0	0	0	9.23404e-05	0	0	0	5.10595e-05	0	0	0	0	3.27332e-05	9.39467e-05	0	0	0	0	0	0	2.35944e-05	0	0	0	3.24359e-05	0	0	2.22633e-05	0	3.39547e-05	0	3.07484e-05	0	0	0	0
Bacteria	Chlamydiae	Chlamydiia	Chlamydiales			0.000654222	0.000344101	0.000474625	0.000355398	0.000505561	0.000631769	0.000319183	0.000354594	0.000285095	0.00141449	0.000757066	0.000784893	0.000185322	0.000281284	0.000379975	0.000255297	0.00024559	0.000197289	9.89838e-05	0.000161875	0.000229133	0.000626311	0.000493549	0.00201445	0.000327279	0.000112778	0.000196059	0.000238903	0.000188755	0.00020509	0.000243724	0.000157878	0.00016218	0.000694927	0.000842153	0.000846005	0.000399007	0.000373502	0.000279347	0.00018449	0.000241864	0.000127279	5.16689e-05	3.79449e-05
Bacteria	Chlamydiae	Chlamydiia	Chlamydiales	Parachlamydiaceae	Other	8.72296e-05	0.000215063	0.000271214	5.92329e-05	0	6.01685e-05	0	8.86486e-05	5.7019e-05	0.00049923	0.000672948	0.000415532	0.000111193	0.000105482	0	0	8.18632e-05	5.63682e-05	3.29946e-05	6.47501e-05	9.81997e-05	0.000187893	0.000282028	0.000656886	0	0	9.80296e-05	0.000215013	7.07831e-05	4.10181e-05	6.0931e-05	3.15756e-05	3.24359e-05	0.00013364	0.000273131	0.000311686	8.86682e-05	0.000169774	0.000186231	0.000153742	0.000134369	9.54593e-05	5.16689e-05	0.00015178
Bacteria	Chlamydiae	Chlamydiia	Chlamydiales	Parachlamydiaceae		0.000130844	8.60252e-05	0.000135607	0.000207315	0.000325004	0.000180505	0	0.000221621	0.000171057	0.000208013	0.000462651	0.000323191	3.70645e-05	0.000105482	9.49938e-05	0	4.09316e-05	8.45523e-05	3.29946e-05	0.0001295	0	0.000250525	7.05069e-05	0.000481717	6.54557e-05	5.63889e-05	0.000122537	2.38903e-05	7.07831e-05	0.000102545	0	6.31512e-05	0	0.000240552	0.000273131	0.000311686	0.000310339	0.000135819	9.31156e-05	0.00018449	0.000241864	0.000254558	5.16689e-05	0.000189725
Bacteria	Chlamydiae	Chlamydiia	Chlamydiales	Parachlamydiaceae	Candidatus Protochlamydia	0.000654222	0.000473139	0.000339018	0.000651562	0.000613896	0.000421179	0.00127673	0.000753513	0.000513171	0.000998461	0.00126178	0.000738723	0.000185322	0.000386766	0.000284981	0.000153178	0.000409316	8.45523e-05	0.000296951	0.000161875	0.000392799	0.000469734	0.000564056	0.00100723	0.000294551	0.000310139	0.000318596	0.000238903	0.000141566	0.000164072	0.000487448	6.31512e-05	3.24359e-05	0.000855295	0.00102424	0.00102411	0.00115269	0.000780958	0.00108635	0.000430478	0.000295612	0.000477297	0.000155007	0.000607118
Bacteria	Chlamydiae	Chlamydiia	Chlamydiales	Parachlamydiaceae	Parachlamydia	0	0	0	0	0	0	0	0	0	4.16025e-05	8.41184e-05	0	0	3.51605e-05	0	0	0	0	0	3.2375e-05	0	0	0	0.000131377	0	0	4.90148e-05	2.38903e-05	0	0	0	0	0	5.34559e-05	6.82827e-05	2.22633e-05	0	0	0	6.14968e-05	2.68738e-05	3.18198e-05	0	3.79449e-05
Bacteria	Chlamydiae	Chlamydiia	Chlamydiales	Rhabdochlamydiaceae	Candidatus Rhabdochlamydia	0.000828681	0.0010323	0.00101705	0.00154006	0.00162502	0.000932611	0.00103734	0.0014627	0.000684229	0.0033698	0.00328062	0.00369361	0.000444774	0.000879013	0.00113993	0.000765892	0.000327453	0.000789155	0.000263957	0.000356125	0.000589198	0.00328813	0.00352535	0.00328443	0.000654557	0.00107139	0.000759729	0.000382245	0.00054267	0.00137411	0.000243724	0.000252605	0.000616283	0.00179077	0.00211676	0.000957321	0.000665012	0.000645139	0.00108635	0.000399729	0.000537475	0.000604576	0.000103338	0.000417394
Bacteria	Chlorobi					0	0	0	0	0	0	0	0	0	0	0	0.000138511	0	0	0	0	0	0	0	0	0	0	0	0	0	0	4.90148e-05	0	0	0	0	0	0	0	0	0	0	0	0	0	0	0	0	0
Bacteria	Chloroflexi	Thermomicrobia	JG30-KF-CM45			0	0	0	0	0	0	0	0	0	0	0	0	0	0	0	0	0	0	0	3.2375e-05	0	0	0	0	0	0	0	0	0	0	0	0	0	0	0	0	0	0	0	0	0	0	0	0
Bacteria	Cyanobacteria	4C0d-2	MLE1-12			0.000305304	0.000430126	0.000406821	0.000710795	0.000541673	0.000661853	0	0.000487567	0.000627209	0.00104006	0.000588829	0.000600212	0.000222387	0.000597729	0.000569963	0.000255297	0.000286521	0.000310025	0.000164973	0.000291375	0.000360065	0.00056368	0.000141014	0.000656886	0.000261823	0.000394722	0.000318596	0.000453916	0.000330321	0.000328145	0.000121862	0.000315756	9.73078e-05	0.000454375	0.000660066	0.000311686	0.000620677	0.000475366	0.000186231	9.22452e-05	0.000268738	0.000540936	0.000103338	0.000227669
Bacteria	Cyanobacteria	Chloroplast	Chlorophyta	Other	Other	0	0	0	0	0	0	0	0	0	0	0	0	0	0	0	0	0	0	0	0	0	0	0	0	0	0	0	0	0	0	0	0	0	0	0	2.22633e-05	0	0	0	0	0	0	0	0
Bacteria	Cyanobacteria	Chloroplast	Chlorophyta			0	0	0	2.96165e-05	3.61115e-05	0	0	8.86486e-05	0	0	4.20592e-05	0.000184681	0	0	0	5.10595e-05	0	2.81841e-05	3.29946e-05	3.2375e-05	0	3.13156e-05	0	0.000131377	0	0	2.45074e-05	0	0	0	0	6.31512e-05	0	8.01839e-05	2.27609e-05	0.00013358	0	3.39547e-05	0	6.14968e-05	0.000107495	9.54593e-05	0	3.79449e-05
Bacteria	Cyanobacteria	Chloroplast	Chlorophyta	Trebouxiophyceae	Other	8.72296e-05	8.60252e-05	0.000101705	8.88494e-05	3.61115e-05	6.01685e-05	0.000319183	0	0.000171057	0.000832051	0.000336474	0.000600212	0	7.0321e-05	0	0.000102119	0	2.81841e-05	6.59892e-05	0	3.27332e-05	0.000219209	0	0.000262755	3.27279e-05	5.63889e-05	4.90148e-05	2.38903e-05	0	4.10181e-05	6.0931e-05	3.15756e-05	0	0.000641471	0.000546262	0.000423002	0	0.00057723	6.20771e-05	0.000338233	0.000161243	0.000477297	5.16689e-05	0.00015178
Bacteria	Cyanobacteria	Chloroplast	Chlorophyta	Trebouxiophyceae		4.36148e-05	0	0	0	0	0	0	0	0	0	0	4.61702e-05	0	0	0	0	0	0	0	0	0	0	0	0	0	0	0	0	0	0	0	0	0	2.6728e-05	2.27609e-05	2.22633e-05	0	0	0	0	2.68738e-05	0	0	0
Bacteria	Cyanobacteria	Chloroplast	Chlorophyta	Trebouxiophyceae	Coccomyxa	0.000218074	0.00017205	0.000339018	0.000207315	0.000252781	0.00021059	0.000718162	0.000221621	0.000342114	0.0015809	0.000294415	0.00133894	0.000111193	0.000281284	0.000569963	0.000408476	0.00024559	0.000338209	3.29946e-05	9.71251e-05	9.81997e-05	0.00122131	0.000352535	0.00140136	9.81836e-05	0.000112778	0.000122537	9.55612e-05	7.07831e-05	0.000225599	0.000182793	0.000189454	0.00016218	0.00117603	0.00138841	0.00287196	0.000133002	0.000645139	0.000186231	0.000522723	0.000644971	0.00152735	0.000103338	0.000303559
Bacteria	Cyanobacteria	Chloroplast	Stramenopiles			8.72296e-05	0.000129038	6.78035e-05	5.92329e-05	0	0.000120337	0	4.43243e-05	5.7019e-05	4.16025e-05	8.41184e-05	0	0.000185322	0.000140642	9.49938e-05	0.000153178	0.000204658	5.63682e-05	3.29946e-05	0	3.27332e-05	0	0	0	0.000556374	0.000704861	0.000931281	0.000549477	0.000519076	0.000307636	0	6.31512e-05	0.000389231	0	0	0	0.000133002	0.000101864	6.20771e-05	9.22452e-05	5.37475e-05	0.000127279	0	0
Bacteria	Cyanobacteria	Chloroplast	Streptophyta			4.36148e-05	8.60252e-05	0	2.96165e-05	0	3.00842e-05	0	0	0	0.00016641	0.000126178	4.61702e-05	3.70645e-05	3.51605e-05	0	0	0	0	3.29946e-05	0	3.27332e-05	0	0	0.000131377	0	0	0	0	2.35944e-05	0	0	0	0	2.6728e-05	0.000159326	0	0	3.39547e-05	3.10385e-05	6.14968e-05	2.68738e-05	0	0	0
Bacteria	Elusimicrobia	Elusimicrobia	Elusimicrobiales			0	0	0	0	0	0	0	0	0	0	0	0	0	0	0	0	0	0	0	0	0	0	0	0	0	2.81944e-05	2.45074e-05	0	0	0	0	0	0	0	0	0	0	0	0	0	0	0	0	0
Bacteria	FBP					0.000479763	0.000430126	0.000406821	0.000533096	0.000108335	0.000150421	0.000638366	0.000398918	0.000342114	0.000873653	0.000252355	0.000415532	0.000296516	0.000140642	0.000379975	0.000357416	8.18632e-05	0.000422761	0.000164973	0.00019425	0.000130933	9.39467e-05	0.000211521	0.000919641	0.000294551	0.000394722	0.000441133	0.000453916	0.000330321	0.000266617	6.0931e-05	3.15756e-05	0.00016218	0.000400919	0.000455218	0.000155843	0.00115269	0.00169774	0.00220374	0.00132218	0.000483728	0.000859134	0.000103338	0.00015178
Bacteria	FCPU426					0.00296581	0.00352703	0.00372919	0.00355398	0.00263614	0.00421179	0.0019151	0.00239351	0.00313605	0.000748846	0.00176649	0.00184681	0.00240919	0.00390282	0.00417973	0.00280827	0.00253776	0.00326936	0.000329946	0.00148925	0.00242226	0.000344471	0.000141014	0.000569302	0.00687285	0.00724597	0.00688658	0.0024607	0.00783333	0.00393773	0.000243724	0.000284181	0.00158936	0.000908751	0.000796631	0.000311686	0.0133446	0.0121218	0.0130052	0.00325933	0.00400419	0.0032138	0.000310013	0.000189725
Bacteria	Fibrobacteres	Fibrobacteria	258ds10			0	0	0	5.92329e-05	3.61115e-05	0	0	0	0	0	0	0	0	0	0	0	0	0	0	0	0	0	0	0	0	0	0	0	0	0	0	0	0	5.34559e-05	2.27609e-05	0	0	0	0	0	0	0	0	0
Bacteria	Firmicutes	Bacilli	Bacillales	Other	Other	0	0	0	5.92329e-05	0	0	0	0.000132973	0	0	4.20592e-05	0	0	0	0	0	0.000532111	0	0.00131978	0.000679876	3.27332e-05	0.0018163	0.00176267	8.75848e-05	0	0	0	2.38903e-05	2.35944e-05	0.000123054	0.00103583	0.00221029	3.24359e-05	0.00112257	0.000796631	2.22633e-05	0	0	0	0	0	0	0.000568358	0.000986568
Bacteria	Firmicutes	Bacilli	Bacillales			0	0	0	2.96165e-05	0	3.00842e-05	0	4.43243e-05	0	0	0	0.000230851	0	3.51605e-05	0	0	0.00024559	0	0.00042893	0.000259	0.000130933	0.0010021	0.000423042	8.75848e-05	0	0	0	0	0	2.0509e-05	0.000182793	0.000284181	3.24359e-05	0.000534559	0.001047	0.00013358	0	6.79094e-05	0	9.22452e-05	0.000107495	0	0	0.00015178
Bacteria	Firmicutes	Bacilli	Bacillales	Alicyclobacillaceae		4.36148e-05	0	0	2.96165e-05	3.61115e-05	0	7.97957e-05	4.43243e-05	0	4.16025e-05	4.20592e-05	4.61702e-05	0	3.51605e-05	0	0	0	0	0	3.2375e-05	0	6.26311e-05	0	8.75848e-05	6.54557e-05	0	2.45074e-05	9.55612e-05	2.35944e-05	0	0	3.15756e-05	3.24359e-05	8.01839e-05	0.000159326	0.000111316	4.43341e-05	6.79094e-05	0	0	0.000188116	9.54593e-05	0	3.79449e-05
Bacteria	Firmicutes	Bacilli	Bacillales	Alicyclobacillaceae	Alicyclobacillus	0	4.30126e-05	3.39018e-05	0	7.2223e-05	0	7.97957e-05	4.43243e-05	5.7019e-05	0	4.20592e-05	0	0	0	0	0	0.000409316	0	0.000626897	0.000226625	3.27332e-05	3.13156e-05	0.000141014	4.37924e-05	0	2.81944e-05	0	2.38903e-05	0	2.0509e-05	0.00225445	0	0	5.34559e-05	0.000182087	0.000111316	0	3.39547e-05	3.10385e-05	3.07484e-05	5.37475e-05	0	0	0.0037186
Bacteria	Firmicutes	Bacilli	Bacillales	Bacillaceae	Other	0	0	0	0	0	0	0	0	0	0	0	0	0	0	0	0	8.18632e-05	0	0.000230962	0.0001295	0	0	0.000775576	0	0	0	2.45074e-05	0	0	4.10181e-05	0.000243724	0.000378907	0	0.000106912	6.82827e-05	0	0	0	0	0	0	0	0.000103338	3.79449e-05
Bacteria	Firmicutes	Bacilli	Bacillales	Bacillaceae		0	0	0	0	0	0	0	4.43243e-05	0	0	0	0	0	3.51605e-05	0	0	0.000368384	0	0.000593903	0.000291375	0	0	0	0	0	0	0	0	0	4.10181e-05	0.000182793	0.000599937	3.24359e-05	8.01839e-05	2.27609e-05	2.22633e-05	0	0	0	3.07484e-05	2.68738e-05	0	0.000103338	0.000265614
Bacteria	Firmicutes	Bacilli	Bacillales	Bacillaceae	Anoxybacillus	0	0	0	0	0	0	0	0	0	0	0	0	0	0	0	0	0	0	0	0	0	0	0	0	0	0	0	0	0	0	0	3.15756e-05	0	2.6728e-05	0	0	0	0	0	0	0	0	5.16689e-05	3.79449e-05
Bacteria	Firmicutes	Bacilli	Bacillales	Bacillaceae	Bacillus	0	0	0	0	3.61115e-05	0	0	8.86486e-05	5.7019e-05	0.000124808	8.41184e-05	4.61702e-05	0	3.51605e-05	0.000189988	0	0.000327453	5.63682e-05	0.00138577	0.000485625	0.000229133	0.00610654	0.0111401	8.75848e-05	0	0	2.45074e-05	4.77806e-05	0	8.20361e-05	0.000426517	0.00138933	0.000129744	0.00454375	0.00264026	0.000178106	0	6.79094e-05	0	3.07484e-05	0	9.54593e-05	0.000206676	0.000379449
Bacteria	Firmicutes	Bacilli	Bacillales	Bacillaceae	Geobacillus	0	0	0	0	0	0	0	0	0	0	0	0	0	0	0	0	0	0	0	3.2375e-05	0	6.26311e-05	0	0	0	0	0	0	0	0	0	0	0	0	0	0	0	0	0	0	0	0	0	0
Bacteria	Firmicutes	Bacilli	Bacillales	Bacillaceae	Marinibacillus	0	0	0	0	0	0	0	0	0	0	0	0	0	0	0	0	0	0	0	0	0	3.13156e-05	0.00091659	0	0	0	0	0	0	0	0	0	0	5.34559e-05	2.27609e-05	0	0	0	0	0	0	0	0	0
Bacteria	Firmicutes	Bacilli	Bacillales	Bacillaceae	Natronobacillus	0	0	0	0	0	0	0	0	0	0	0	0	0	0	0	0	0	0	0	0	0	0	0	0	0	0	0	0	0	0	0	0	0	0	0	0	0	0	0	0	0	0	5.16689e-05	0
Bacteria	Firmicutes	Bacilli	Bacillales	Bacillaceae	Virgibacillus	0	0	0	0	0	0	0	0	0	0	0	0	0	0	0	0	0	0	0	0	0	0	0	0	0	0	0	0	0	0	0	0	0	0	0	0	0	0	0	0	0	0	0	0
Bacteria	Firmicutes	Bacilli	Bacillales	Paenibacillaceae	Other	0	0	0	0	0	0	0	0	0	0	4.20592e-05	0	0	0	0	0	4.09316e-05	0	0.000131978	3.2375e-05	0	3.13156e-05	7.05069e-05	0	0	0	0	0	0	2.0509e-05	0	3.15756e-05	0	0	4.55218e-05	0	0	0	0	0	0	0	5.16689e-05	0
Bacteria	Firmicutes	Bacilli	Bacillales	Paenibacillaceae		0	0	0	0	0	0	0	0	0	0	0	0	0	0	0	0	0	0	0	0	0	0	0	0	0	0	0	0	0	0	0	0	0	0	0	0	0	0	0	0	0	0	0	0
Bacteria	Firmicutes	Bacilli	Bacillales	Paenibacillaceae	Ammoniphilus	0	0	0	0	0	0	0	0	0	0	4.20592e-05	0	0	0	0	0	0	0	0	0	0	0	0	0	0	0	0	0	0	0	0	3.15756e-05	0	2.6728e-05	0	0	0	0	0	3.07484e-05	0	0	0	0
Bacteria	Firmicutes	Bacilli	Bacillales	Paenibacillaceae	Brevibacillus	0	0	0	0	0	0	0	0	0	0	0	0	0	0	0	0	0	0	0	0	0	0	0	0	0	0	0	0	0	4.10181e-05	6.0931e-05	3.15756e-05	0	0	0	2.22633e-05	0	0	0	0	0	0	5.16689e-05	0
Bacteria	Firmicutes	Bacilli	Bacillales	Paenibacillaceae	Cohnella	0	0	0	2.96165e-05	0.000216669	0	0.000797957	0.00031027	0.000114038	8.32051e-05	0	0.000184681	7.4129e-05	0	0	0	0.0016782	0.000591866	0.00613699	0.00518001	0.0011784	0.000125262	0.000493549	4.37924e-05	0.000130911	5.63889e-05	4.90148e-05	0.00191122	0.00113253	0.0125925	0.0281501	0.0389643	0.0121635	0.000160368	0.000113804	0.000111316	0	3.39547e-05	0	0.00129143	0.000564349	0.00152735	0.0450553	0.033771
Bacteria	Firmicutes	Bacilli	Bacillales	Paenibacillaceae	Paenibacillus	0.000566992	0.000301088	0.000542428	0.000414631	0.00574173	0.00099278	0.010533	0.00762378	0.00342114	0.00715564	0.0043321	0.00420149	0.000926612	0.000597729	0.000189988	0.00423794	0.0576726	0.00856797	0.184704	0.0807757	0.0369558	0.238531	0.149052	0.028903	0.000556374	0.000817638	0.000735222	0.00953223	0.00750301	0.0501241	0.109249	0.183739	0.0370743	0.0387823	0.103243	0.00852684	0.000665012	0.00162983	0.000589732	0.00553471	0.00472978	0.00598212	0.0648961	0.0608257
Bacteria	Firmicutes	Bacilli	Bacillales	Pasteuriaceae	Pasteuria	0	0	0	0	0	0	0	0	0	0	0	4.61702e-05	0	0	0	0	0	0	0	0	0	0	7.05069e-05	0	0	0	0	0	0	0	0	3.15756e-05	0	2.6728e-05	0	2.22633e-05	0	0	0	0	2.68738e-05	0	0	3.79449e-05
Bacteria	Firmicutes	Bacilli	Bacillales	Planococcaceae	Other	4.36148e-05	0	0	0.000148082	0.000252781	0	0.000718162	0.000443243	0.000114038	0.000416025	0.000126178	0.000184681	0	3.51605e-05	0.000189988	5.10595e-05	0.0192788	0.000281841	0.0398905	0.0193603	0.00540098	0.0664829	0.0497779	0.00328443	6.54557e-05	5.63889e-05	9.80296e-05	0.000286684	0.000117972	0.00283025	0.0133439	0.0346069	0.001265	0.0369648	0.0190964	0.00126901	0	0	0	0.000368981	0.000161243	0.000159099	0.00558024	0.00857555
Bacteria	Firmicutes	Bacilli	Bacillales	Planococcaceae		0	0	0	2.96165e-05	0	0	0.000159591	4.43243e-05	0	0	0	0	0	0	0	0	0.000573042	0	0.00141877	0.000518001	9.81997e-05	0.00331945	0.00965945	0	0	0	0	2.38903e-05	2.35944e-05	0.000102545	0.000913965	0.00161036	0.00016218	0.00344791	0.00127461	4.45266e-05	4.43341e-05	0	0	0	0	3.18198e-05	0.00046502	0.000265614
Bacteria	Firmicutes	Bacilli	Bacillales	Planococcaceae	Lysinibacillus	0	0	0	0	0	0	0	0	0	0	4.20592e-05	4.61702e-05	0	0	0	0	0	0	0	3.2375e-05	0	0.00588733	0.00824931	0.000131377	0	0	2.45074e-05	0	0	2.0509e-05	6.0931e-05	6.31512e-05	0	0.00534559	0.00100148	4.45266e-05	0	0	0	0	0	3.18198e-05	0	3.79449e-05
Bacteria	Firmicutes	Bacilli	Bacillales	Planococcaceae	Paenisporosarcina	0	0	0	8.88494e-05	3.61115e-05	3.00842e-05	7.97957e-05	0	0	0.000124808	0	9.23404e-05	0	0	0	0	0.000450248	2.81841e-05	0.000692886	0.00019425	0	0.0262738	0.0102235	0.000525509	0	2.81944e-05	0	4.77806e-05	2.35944e-05	0.000102545	0.000974896	0.00157878	0.000194616	0.0266211	0.00573575	0.000244896	0	6.79094e-05	0	3.07484e-05	8.06213e-05	3.18198e-05	0.000413351	0.000607118
Bacteria	Firmicutes	Bacilli	Bacillales	Planococcaceae	Planomicrobium	0	0	0	2.96165e-05	0	3.00842e-05	0	0	0	0	8.41184e-05	0	0	0	0	0	0.000122795	0	0.000263957	0.0001295	0	0.00222341	0.00112811	0	0	0	0	0	2.35944e-05	0	0.000182793	0.000347332	3.24359e-05	0.00109585	0.000182087	0	0	0	0	0	0	0	0.000258345	0.000113835
Bacteria	Firmicutes	Bacilli	Bacillales	Planococcaceae	Rummeliibacillus	0	0	0	0	0	0	0	0	0	0	0	0	0	0	0	0	0	0	0	0	0	0	0.000141014	0	0	0	0	0	0	0	0	0	0	0	0	0	0	0	0	0	0	0	0	0
Bacteria	Firmicutes	Bacilli	Bacillales	Planococcaceae	Solibacillus	0	0	0	0	0	0	0.000797957	0	0	0	0	0	0	0	0	0	0.00024559	0.000169105	0.000197968	0.000161875	9.81997e-05	0.00654495	0.24889	0.000262755	0	0	0	0	2.35944e-05	2.0509e-05	0.000304655	0.000221029	0	0.017293	0.00286787	6.67899e-05	0	0	0	0	0	3.18198e-05	5.16689e-05	0
Bacteria	Firmicutes	Bacilli	Bacillales	Planococcaceae	Sporosarcina	0	0	0	0	0	0	0	0	0	8.32051e-05	0	4.61702e-05	0	0	0	0	0	0	6.59892e-05	6.47501e-05	0	0.0010021	0.000705069	4.37924e-05	0	0	0	0	0	0	0	3.15756e-05	0	0.00128294	0.000455218	0	0	0	0	0	5.37475e-05	0	0	7.58898e-05
Bacteria	Firmicutes	Bacilli	Bacillales	Sporolactobacillaceae	Pullulanibacillus	0	0	0	0	0	0	0	0	0	0	0	0	0	0	0	0	0	0	0	0	0	0	0	0	0	0	0	0	0	0	0	0	0	0	0	0	0	0	0	0	0	0	0	0
Bacteria	Firmicutes	Bacilli	Bacillales	Staphylococcaceae	Staphylococcus	0	0	0	0	0	0	0	0	0	0	0	0	0	0	0	0	0	0	0	0	0	0	0	0	0	0	0	0	0	0	0	0	0	0	0	0	0	0	0	0	0	0	0	0
Bacteria	Firmicutes	Bacilli	Bacillales	Thermoactinomycetaceae	Other	0	0	3.39018e-05	0	0	0	0	0	0	0	0	0	0	0	0	0	0	0	0	0	0	0	0	0	0	0	0	0	0	0	0	0	3.24359e-05	0	0	0	0	0	3.10385e-05	0	0	0	0	0
Bacteria	Firmicutes	Bacilli	Bacillales	Thermoactinomycetaceae		8.72296e-05	0	6.78035e-05	0.000177699	7.2223e-05	0.000120337	7.97957e-05	4.43243e-05	0.000114038	0.000291218	0.000126178	0.000184681	0	0.000175803	0	5.10595e-05	4.09316e-05	2.81841e-05	3.29946e-05	3.2375e-05	3.27332e-05	0.000313156	0.000141014	0.000131377	3.27279e-05	0	9.80296e-05	4.77806e-05	2.35944e-05	2.0509e-05	0	0	9.73078e-05	0.000400919	0.000204848	0.000467529	0.000177336	0.000101864	9.31156e-05	9.22452e-05	0.000161243	0.000222738	5.16689e-05	3.79449e-05
Bacteria	Firmicutes	Bacilli	Lactobacillales	Other	Other	0	0	0	0	0	0	0	0	0	0	0	0	0	0	0	0	0	0	0	0	0	0	0	0	0	0	0	0	0	0	0	0	0	0	0	0	0	0	0	0	0	0	0	0
Bacteria	Firmicutes	Bacilli	Lactobacillales	Aerococcaceae	Other	0	0	0	0	0	0	0	0	0	0	0	0	0	0	0	0	0	0	0	0	0	0	0	0	0	0	0	0	0	0	0	0	0	2.6728e-05	0	0	0	0	0	0	0	0	0	0
Bacteria	Firmicutes	Bacilli	Lactobacillales	Aerococcaceae		0	0	0	0	0	0	0	0	0	0	0	0	0	0	0	0	0	0	0	0	0	0	0	0	0	0	0	0	0	0	0	0	0	0	0	0	0	0	0	0	0	0	0	0
Bacteria	Firmicutes	Bacilli	Lactobacillales	Aerococcaceae	Alkalibacterium	0	0	0	0	0	0	0	0	0	0	0	0.000323191	0	0	0	5.10595e-05	0	0	0	0	0	0.000125262	0	8.75848e-05	0	0	0	0	0	0	0	0	0	0.000187096	0	0.000111316	0	3.39547e-05	0	3.07484e-05	0	0	0.00454686	0.000113835
Bacteria	Firmicutes	Bacilli	Lactobacillales	Aerococcaceae	Marinilactibacillus	0	0	0	0	0	0	0	0	0	0	0	0	0	0	0	0	0	0	0	0	0	0	0	0	0	0	0	0	0	0	0	0	0	0	0	0	0	0	0	3.07484e-05	0	0	0	0
Bacteria	Firmicutes	Bacilli	Lactobacillales	Carnobacteriaceae	Carnobacterium	0	0	0	0	0	0	0	0	0	0	0	0	0	0	0	0	0	0	0	0	0	9.39467e-05	0.000564056	0	0	0	0	0	0	0	0	3.15756e-05	0	0.000106912	2.27609e-05	0	0	0	0	0	0	0	0	0
Bacteria	Firmicutes	Bacilli	Lactobacillales	Streptococcaceae	Streptococcus	0	0	0	0	0	0	0	0	0	0	0	0	0	0	0	0	0	0	0	0	0	0	0	0	0	0	0	0	0	0	0	0	0	0	0	0	0	0	0	0	0	0	0	0
Bacteria	Firmicutes	Bacilli	Turicibacterales	Turicibacteraceae	Turicibacter	4.36148e-05	0	0	0	3.61115e-05	0	0	0	0	0	0	0	0	0	0	0	0	0	0	0	0	0	0	0	0	0	0	0	0	0	0	0	0	0	0	0	0	0	0	0	0	0	0	0
Bacteria	Firmicutes	Clostridia	Clostridiales	Other	Other	0	0	0	0	0	0	0	0	0	0	8.41184e-05	0	0	0	0	0	0	0	0	0	0	6.26311e-05	0	0	0	0	0	0	0	0	0	0	0	0	2.27609e-05	0	0	0	0	0	0	0	0	0
Bacteria	Firmicutes	Clostridia	Clostridiales			0	0	0	0	0	3.00842e-05	0	0	0	0	4.20592e-05	4.61702e-05	0	0	0	0	0	0	0	0	0	3.13156e-05	0	0	0	0	0	0	0	0	0	0	0	5.34559e-05	0	2.22633e-05	0	0	0	6.14968e-05	0	0	0	3.79449e-05
Bacteria	Firmicutes	Clostridia	Clostridiales	Clostridiaceae		0	0	0	0	0	0	0	0	0	4.16025e-05	0	4.61702e-05	0	0	0	0	0	0	0	0	0	0.00056368	0	0	0	0	0	0	0	0	0	0	0	5.34559e-05	2.27609e-05	2.22633e-05	0	0	0	0	0	0	0	0
Bacteria	Firmicutes	Clostridia	Clostridiales	Clostridiaceae	Alkaliphilus	0	0	0	0	0	0	0	0	0	0	0	0	0	0	0	0	0	0	0	0	0	0	0	0	0	0	0	0	0	0	0	0	0	0	0	0	0	0	0	0	0	0	0	0
Bacteria	Firmicutes	Clostridia	Clostridiales	Clostridiaceae	Clostridium	0	0	0	0	0	0	0	0	0	0	0	0	0	0	0	0	0	0	0	0	0	0	0	0	0	0	0	0	2.35944e-05	0	0	3.15756e-05	0	0	0	2.22633e-05	0	0	0	0	0	0	0.000258345	0
Bacteria	Firmicutes	Clostridia	Clostridiales	Lachnospiraceae	Other	0	0	0	0	0	0	0	0	0	0	4.20592e-05	0	0	0	0	0	0	0	0	0	0	0	0	0	0	0	2.45074e-05	0	0	0	0	0	0	0	4.55218e-05	0	0	0	0	3.07484e-05	0	3.18198e-05	0	0
Bacteria	Firmicutes	Clostridia	Clostridiales	Lachnospiraceae		0	0	0	0	7.2223e-05	0	0	0	0	0.000124808	0.000168237	0.000184681	0	0	9.49938e-05	5.10595e-05	0	0	0	0	0	3.13156e-05	0	0.000131377	3.27279e-05	2.81944e-05	0	0	2.35944e-05	2.0509e-05	0	3.15756e-05	0	2.6728e-05	0.000159326	8.90531e-05	4.43341e-05	6.79094e-05	3.10385e-05	0	0	3.18198e-05	5.16689e-05	0
Bacteria	Firmicutes	Clostridia	Clostridiales	Lachnospiraceae	Blautia	0	0	0	0	0	0	0	0	0	0	0	0	0	0	0	0	0	0	0	0	0	0	0	0	0	0	0	0	0	0	0	0	0	0	0	0	0	0	0	0	0	0	0	0
Bacteria	Firmicutes	Clostridia	Clostridiales	Lachnospiraceae	Coprococcus	0	0	0	0	0	0	0	0	0	4.16025e-05	0	0	0	0	0	0	0	0	0	0	0	0	0	0	0	0	0	0	0	0	0	0	0	2.6728e-05	0	2.22633e-05	0	0	0	0	0	0	0	0
Bacteria	Firmicutes	Clostridia	Clostridiales	Peptococcaceae	Desulfosporosinus	0	0	0	0	0	0	0	0	0	0	0	0	0	0	0	0	0	0	0	0	0	0	0	0	0	0	0	0	0	0	0	0	0	0	0	0	0	0	0	0	0	0	0	0
Bacteria	Firmicutes	Clostridia	Clostridiales	Ruminococcaceae		0	0	0	0	0	0	0	0	0	0	0	9.23404e-05	0	0	0	0	0	0	0	0	0	0	0	0	0	0	2.45074e-05	0	0	0	0	0	0	0	2.27609e-05	4.45266e-05	0	0	0	0	0	0	0	7.58898e-05
Bacteria	Firmicutes	Clostridia	Clostridiales	Veillonellaceae		0	0	0	0	0	0	0	0	0	0	0	0	0	0	0	0	0	0	0	0	0	0	0	4.37924e-05	0	0	0	0	0	0	0	0	0	0	2.27609e-05	0	0	0	0	0	0	0	0	0
Bacteria	Firmicutes	Clostridia	Clostridiales	Veillonellaceae	Pelosinus	0	0	0	0	0	0	0	0	0	0	0	0	0	0	0	0	0	0	0	0	0	0	0	0	0	0	0	0	0	0	0	0	0	0	0	0	0	0	0	0	0	0	0	0
Bacteria	Firmicutes	Clostridia	Clostridiales	Veillonellaceae	Sporomusa	0	4.30126e-05	0	0	0	0	0	0	0	0	4.20592e-05	0	0	0	0	0	0	0	0	0	0	0	0	0	0	0	2.45074e-05	0	0	0	0	0	0	0	0	2.22633e-05	0	0	0	0	0	3.18198e-05	0	3.79449e-05
Bacteria	Firmicutes	Clostridia	Clostridiales	[Mogibacteriaceae]	Anaerovorax	0	0	0	0	0	0	0	0	0	0	0	0	0	0	0	0	0	0	0	0	0	0	0	0	0	0	0	0	0	0	0	0	0	0	2.27609e-05	0	0	0	0	0	0	0	0	0
Bacteria	Firmicutes	Clostridia	Clostridiales	[Tissierellaceae]	Sedimentibacter	0	0	0	0	0	0	0	0	0	0	0	0	0	0	0	0	0	0	0	0	0	0	0	0	0	0	0	0	0	0	0	0	0	0	0	0	0	0	0	0	0	0	0	0
Bacteria	Firmicutes	Clostridia	OPB54			0	0	0	0	0	0	0	0	0	0	0	0	0	0	0	0	0	0	0	0	0	0	0	0	0	0	0	0	0	0	0	0	0	0	0	0	0	0	0	0	0	3.18198e-05	0	0
Bacteria	Firmicutes	Clostridia	Thermoanaerobacterales	Thermoanaerobacteraceae	Thermacetogenium	0	0	0	0	0	0	0	0	0	0	0	0	0	0	0	0	0	0	0	0	0	3.13156e-05	0	0	0	0	0	0	0	0	0	0	0	0	0	0	0	0	0	0	0	0	0	0
Bacteria	Firmicutes	Erysipelotrichi	Erysipelotrichales	Erysipelotrichaceae		0	0	0	0	0	0	0	0	0	0	0	0	0	0	0	0	0	0	0	0	0	0	0	0	0	0	2.45074e-05	0	0	0	0	0	0	0	0	0	0	0	0	0	0	3.18198e-05	0	0
Bacteria	Gemmatimonadetes	Gemm-1				0	0	0	0	0	0	0	0	0	0	0	0	0	0	0	0	0	0	0	0	3.27332e-05	0	0	0	0	2.81944e-05	0	0	0	0	0	0	0	0	0	0	0	0	0	0	0	0	0	0
Bacteria	Gemmatimonadetes	Gemmatimonadetes	Other	Other	Other	0	0	0	0	0	0	0	0	0	0	0	0	0	0	0	0	0	0	0	0	0	0	0	0	0	0	0	0	0	2.0509e-05	0	0	0	0	0	0	0	3.39547e-05	0	0	0	0	0	0
Bacteria	Gemmatimonadetes	Gemmatimonadetes				0.000218074	0.000129038	0.000237312	8.88494e-05	0.000108335	0.000120337	0.000159591	8.86486e-05	0.000114038	0.000124808	0.000252355	0.000230851	7.4129e-05	0.000281284	0	0.000204238	0.000122795	0.000112736	9.89838e-05	3.2375e-05	0.000163666	3.13156e-05	0.000141014	0.000262755	6.54557e-05	0.000112778	0.000147044	7.16709e-05	7.07831e-05	0.000123054	0.000121862	3.15756e-05	6.48719e-05	8.01839e-05	0.000318653	6.67899e-05	4.43341e-05	0.000203728	0.000155193	0.00018449	8.06213e-05	9.54593e-05	0	7.58898e-05
Bacteria	Gemmatimonadetes	Gemmatimonadetes	Ellin5290			0.000261689	8.60252e-05	0.000135607	5.92329e-05	0.000180558	9.02527e-05	0.000239387	8.86486e-05	5.7019e-05	0.000249615	8.41184e-05	9.23404e-05	0.000111193	0.000105482	0	0.000408476	0.000122795	8.45523e-05	0	9.71251e-05	3.27332e-05	6.26311e-05	0	0.000131377	3.27279e-05	2.81944e-05	4.90148e-05	7.16709e-05	0	8.20361e-05	0	0	9.73078e-05	5.34559e-05	0.000182087	4.45266e-05	0.000133002	0	3.10385e-05	0.000153742	0.000107495	0.000286378	5.16689e-05	7.58898e-05
Bacteria	Gemmatimonadetes	Gemmatimonadetes	Gemmatimonadales	Gemmatimonadaceae	Gemmatimonas	0	0	0	0	0	0	0	0	0	0	0	0	0	0	9.49938e-05	0	0	0	0	0	0	0	0	0.000306547	0	0	0	0	0	0	0	0	0	0	0	0	0	0	0	0	0	0	0	0
Bacteria	Gemmatimonadetes	Gemmatimonadetes	N1423WL			0.000218074	8.60252e-05	0.000203411	0.000236932	0.000144446	6.01685e-05	0.000159591	0.000132973	5.7019e-05	0.00016641	8.41184e-05	0.000138511	3.70645e-05	0.000281284	0	5.10595e-05	0	5.63682e-05	0	3.2375e-05	9.81997e-05	6.26311e-05	0	4.37924e-05	0.000130911	8.45833e-05	2.45074e-05	2.38903e-05	4.71887e-05	0.000225599	0	3.15756e-05	9.73078e-05	0.00013364	0	0	0.000221671	3.39547e-05	6.20771e-05	6.14968e-05	2.68738e-05	0.000127279	0	7.58898e-05
Bacteria	OD1	SM2F11				8.72296e-05	4.30126e-05	0.000101705	5.92329e-05	0	9.02527e-05	0	4.43243e-05	0	4.16025e-05	0	0	0	0	0	0	0	0	0	0	3.27332e-05	0	7.05069e-05	8.75848e-05	0	2.81944e-05	2.45074e-05	4.77806e-05	2.35944e-05	0	0	0	0	0	0	0	0	0	0	0	2.68738e-05	3.18198e-05	0	3.79449e-05
Bacteria	OD1	ZB2				0.00218074	0.00357005	0.00274604	0.00331704	0.0012639	0.00300842	0.00159591	0.00221621	0.00171057	0.000540833	0.00121972	0.00133894	0.000889548	0.00221511	0.00294481	0.00137861	0.00102329	0.00183197	0.000230962	0.000744626	0.00163666	0.000187893	0.000211521	4.37924e-05	0.00209458	0.00389083	0.00360259	0.00219791	0.00165161	0.00198938	0.000365586	0.000221029	0.000713591	0.000507831	0.000295892	0.000267159	0.00221671	0.00230892	0.00319697	0.00113769	0.000537475	0.00124097	0.000310013	0.000113835
Bacteria	OP11	OP11-4				0	0	0	2.96165e-05	0	3.00842e-05	0	4.43243e-05	0	0	0	0	0	0	0	0	0	2.81841e-05	0	0	0	0	0	0	0	2.81944e-05	0	0	0	0	0	0	0	2.6728e-05	0	2.22633e-05	0	0	0	0	0	0	0	0
Bacteria	OP3	koll11	GIF10	kpj58rc		0	0.00017205	0.000101705	0.000207315	3.61115e-05	6.01685e-05	7.97957e-05	4.43243e-05	5.7019e-05	0	8.41184e-05	4.61702e-05	3.70645e-05	0	0	0.000102119	0	0	0	0	3.27332e-05	0	0	0	0.000130911	2.81944e-05	0.000147044	0	2.35944e-05	0	0	0	0	5.34559e-05	0	0	0.000133002	0	0.000248308	0.000122994	0	3.18198e-05	5.16689e-05	0
Bacteria	Planctomycetes	Phycisphaerae	CPla-3			0.000436148	0.000387113	0.00057633	0.000355398	0.000830565	0.000481348	0.000718162	0.000443243	0.000456152	0.000457628	0.000294415	0.000507872	0.000296516	0.000281284	9.49938e-05	0.00117437	0.000409316	0.000422761	0	0.000356125	0.000589198	0.000187893	0.000423042	0.000262755	0.000327279	0.000338333	0.000343104	0.000477806	0.00037751	0.000369163	0.000121862	0.000315756	0.000356795	0.000534559	0.00025037	0.000690162	0.000620677	0.000441411	0.000465578	0.000707214	0.000725592	0.000668215	0.000103338	0.000227669
Bacteria	Planctomycetes	Phycisphaerae	Phycisphaerales	Other	Other	0	0	0	0	0	0	0	0	0	0	0	0	0	3.51605e-05	0	0	4.09316e-05	0	0	3.2375e-05	0	0	0	0	0	2.81944e-05	0	0	2.35944e-05	0	0	0	0	0	2.27609e-05	0	0	0	0	0	0	0	0	0
Bacteria	Planctomycetes	Phycisphaerae	Phycisphaerales			0	0	0	0	0	0	0	0	0	4.16025e-05	0	4.61702e-05	0	0	0	0	0	0	0	0	0	0	7.05069e-05	0	0	0	0	0	0	0	0	0	0	0	2.27609e-05	0	4.43341e-05	0	0	0	0	0	0	0
Bacteria	Planctomycetes	Phycisphaerae	Phycisphaerales	Phycisphaeraceae		8.72296e-05	0	3.39018e-05	8.88494e-05	3.61115e-05	0.000150421	7.97957e-05	4.43243e-05	0.000171057	4.16025e-05	8.41184e-05	9.23404e-05	7.4129e-05	0	0	0	0	2.81841e-05	0	0	3.27332e-05	0	0	0	6.54557e-05	0	0	4.77806e-05	7.07831e-05	0	0	0	3.24359e-05	0	2.27609e-05	0	4.43341e-05	0.000169774	3.10385e-05	6.14968e-05	2.68738e-05	0	0	3.79449e-05
Bacteria	Planctomycetes	Phycisphaerae	WD2101			0.00527739	0.00752721	0.00647523	0.00693025	0.0050195	0.00538508	0.0055857	0.00465405	0.0045045	0.00711403	0.00647712	0.00738723	0.00329874	0.00636405	0.00531965	0.00479959	0.00302894	0.00405851	0.00158374	0.00304325	0.00382979	0.00266182	0.00317281	0.0045982	0.00484372	0.00665389	0.00615136	0.00547088	0.00535592	0.00455301	0.00103583	0.00132618	0.00262731	0.00478431	0.00423353	0.00293875	0.00629544	0.00702862	0.00875287	0.00528873	0.0037892	0.00582302	0.00124005	0.00170752
Bacteria	Planctomycetes	Planctomycetia	Gemmatales	Gemmataceae		0.00109037	0.00098929	0.00111876	0.00174737	0.00162502	0.00120337	0.00127673	0.000975134	0.00108336	0.00174731	0.00260767	0.00332425	0.000963677	0.0011603	0.000949938	0.000816952	0.000654906	0.000930075	0.000329946	0.000259	0.000981997	0.00197288	0.000634563	0.00271513	0.000720013	0.000563889	0.0006617	0.000549477	0.00075502	0.000861379	0.000121862	0.000252605	0.000421667	0.00411611	0.00675999	0.00129127	0.000931016	0.00183355	0.000962195	0.00166041	0.0016393	0.00152735	0.000361682	0.000417394
Bacteria	Planctomycetes	Planctomycetia	Gemmatales	Gemmataceae	Gemmata	0.000392533	0.000731214	0.000440723	0.00050348	0.000577784	0.000722022	0.000239387	0.000221621	5.7019e-05	0.00066564	0.000925303	0.000369361	0.000259451	0.000562568	0.000474969	0.000561654	0.00024559	0.000535498	3.29946e-05	0.000226625	0.000196399	0.000438418	0.000211521	0.00105102	0.000360007	0.00025375	0.000367611	0.000310574	0.000306727	0.000451199	6.0931e-05	3.15756e-05	0.000356795	0.0013364	0.00102424	0.000801478	0.000532009	0.000645139	0.000527655	0.000430478	0.00042998	0.000795494	0.000155007	0.000265614
Bacteria	Planctomycetes	Planctomycetia	Gemmatales	Isosphaeraceae	Other	4.36148e-05	8.60252e-05	0.000101705	2.96165e-05	3.61115e-05	0	7.97957e-05	4.43243e-05	0	4.16025e-05	8.41184e-05	4.61702e-05	7.4129e-05	3.51605e-05	0	0.000102119	4.09316e-05	0.000112736	0	3.2375e-05	6.54664e-05	3.13156e-05	0	0.000131377	6.54557e-05	5.63889e-05	4.90148e-05	0	7.07831e-05	2.0509e-05	0	0	9.73078e-05	0.000160368	0.000432457	0.000111316	4.43341e-05	0.000101864	6.20771e-05	0.000215239	0.000161243	9.54593e-05	0	0
Bacteria	Planctomycetes	Planctomycetia	Gemmatales	Isosphaeraceae		0.00763259	0.00898963	0.00895006	0.00805568	0.00743897	0.00658845	0.0092563	0.00819999	0.00655719	0.0228398	0.0442042	0.0370747	0.0062639	0.0115326	0.0126342	0.0097013	0.00650812	0.0086807	0.00323347	0.00482388	0.00664484	0.0131525	0.0109286	0.0309175	0.010702	0.0117007	0.0113469	0.00602035	0.00698393	0.005681	0.00304655	0.00303126	0.00486539	0.0729406	0.0717651	0.0402965	0.0125022	0.0254321	0.0149606	0.0187258	0.0189729	0.0175009	0.00294513	0.00910678
Bacteria	Planctomycetes	Planctomycetia	Gemmatales	Isosphaeraceae	Nostocoida	0	4.30126e-05	0	2.96165e-05	0	3.00842e-05	7.97957e-05	4.43243e-05	0	8.32051e-05	0.000126178	9.23404e-05	0	0	0	0.000102119	4.09316e-05	2.81841e-05	0	0	0	3.13156e-05	7.05069e-05	4.37924e-05	0	0	4.90148e-05	0	0	4.10181e-05	6.0931e-05	0	0	0.000106912	6.82827e-05	0.00013358	4.43341e-05	0.000135819	3.10385e-05	0	5.37475e-05	3.18198e-05	0	0
Bacteria	Planctomycetes	Planctomycetia	Pirellulales	Pirellulaceae	Other	0	0	0	0	3.61115e-05	0	0	0	0	0	0	4.61702e-05	0	7.0321e-05	0	0	0	0	0	0	3.27332e-05	3.13156e-05	0	0	0	0	0	0	0	0	0	0	0	2.6728e-05	0	2.22633e-05	4.43341e-05	3.39547e-05	0	0	0	0	0	0
Bacteria	Planctomycetes	Planctomycetia	Pirellulales	Pirellulaceae		0.00161375	0.00202159	0.00176289	0.00186584	0.00166113	0.00168472	0.00215448	0.00101946	0.00182461	0.00320339	0.00479475	0.00461702	0.00100074	0.00232059	0.0016149	0.00142967	0.00143261	0.00149376	0.000989838	0.00100363	0.00130933	0.00259919	0.00148065	0.00433545	0.00170185	0.00186083	0.00127438	0.00105117	0.000872992	0.00114851	0.000243724	0.00050521	0.00116769	0.00943497	0.00962786	0.00273838	0.00230537	0.00363315	0.00270035	0.00209089	0.00217678	0.00238648	0.000878371	0.00129013
Bacteria	Planctomycetes	Planctomycetia	Pirellulales	Pirellulaceae	A17	0.000959525	0.00098929	0.00118656	0.00109581	0.00101112	0.00132371	0.00111714	0.000886486	0.000912305	0.0032866	0.00487887	0.00346276	0.000889548	0.000984494	0.00142491	0.00097013	0.000573042	0.000760971	0.000758876	0.000582751	0.000785597	0.00203551	0.0020447	0.00429166	0.000883652	0.00118417	0.00102931	0.000621148	0.000896586	0.00114851	0.000304655	0.000442059	0.000551411	0.00841931	0.00694207	0.00278291	0.00190637	0.00271638	0.00186231	0.00162967	0.00155868	0.00168645	0.000516689	0.000948623
Bacteria	Planctomycetes	Planctomycetia	Planctomycetales	Planctomycetaceae	Planctomyces	0.000348918	0.00017205	0.000169509	0.000266548	0.000180558	0.000120337	0.000159591	0.000398918	0.000114038	0.000416025	4.20592e-05	0.000323191	0.000111193	7.0321e-05	0.000189988	5.10595e-05	0	5.63682e-05	0.000164973	6.47501e-05	6.54664e-05	0.000250525	0.000211521	0.000700679	9.81836e-05	0.000140972	9.80296e-05	0.000238903	7.07831e-05	6.15271e-05	0.000121862	0.000315756	0.000259488	0.00112257	0.000978719	0.000467529	0.000133002	0.000271638	0.000124154	0.000461226	0.000241864	0.000222738	0.000568358	0.000948623
Bacteria	Planctomycetes	vadinHA49	DH61			0.000392533	0.000258076	0.000271214	0.000118466	0.000216669	0.000391095	0.000159591	0.000221621	5.7019e-05	0.000457628	0.000757066	0.000738723	7.4129e-05	0.000140642	0.000189988	0.000102119	0.000204658	2.81841e-05	3.29946e-05	3.2375e-05	6.54664e-05	9.39467e-05	7.05069e-05	0.000218962	3.27279e-05	0.000169167	7.35222e-05	9.55612e-05	0.000117972	0.000102545	0	6.31512e-05	3.24359e-05	0.000694927	0.000341413	0.000267159	0.000221671	0.000237683	0.000186231	6.14968e-05	0.000134369	0.000254558	0	0
Bacteria	Planctomycetes	vadinHA49	p04_C01			0	0	0	0	0	3.00842e-05	7.97957e-05	0	0	0	4.20592e-05	4.61702e-05	0	0	0	0	0	0	0	0	0	0	0	0	0	0	0	2.38903e-05	0	0	0	0	0	2.6728e-05	0	0	0	0	0	0	0	0	0	0
Bacteria	Proteobacteria	Other	Other	Other	Other	0	0	0	0	0	3.00842e-05	0	0	0	0	0	4.61702e-05	0	0	0	0	0	0	6.59892e-05	3.2375e-05	0	0	0	4.37924e-05	0	0	0	2.38903e-05	2.35944e-05	0	0	0	0	0	4.55218e-05	0	0	0	9.31156e-05	0	0	0	0.000103338	0
Bacteria	Proteobacteria	Alphaproteobacteria	Other	Other	Other	0.00274773	0.00189255	0.00220361	0.00236932	0.00245558	0.00264741	0.00215448	0.00199459	0.0021097	0.00128968	0.00164031	0.00203149	0.00118606	0.00217995	0.00227985	0.00204238	0.00163726	0.00166286	0.000857859	0.00158638	0.00173486	0.000313156	0.000282028	0.000788264	0.0017673	0.00174805	0.00149495	0.00176788	0.00129769	0.00178429	0.00060931	0.000347332	0.00201103	0.000828567	0.00109252	0.00173654	0.00217237	0.00156192	0.00133466	0.00227538	0.00171992	0.00295924	0.00046502	0.00140396
Bacteria	Proteobacteria	Alphaproteobacteria				0.00344557	0.00464536	0.00410211	0.00408707	0.00335837	0.00388087	0.00279285	0.00376756	0.00416239	0.00320339	0.00315444	0.00290872	0.00252039	0.00450054	0.00446471	0.00311463	0.00302894	0.00360756	0.00115481	0.00203963	0.00373159	0.000782889	0.000705069	0.0017517	0.00464736	0.00335514	0.00350456	0.00322519	0.00306727	0.0036301	0.000913965	0.000789391	0.00256244	0.00195114	0.00152498	0.00155843	0.00438908	0.0035992	0.00412813	0.00344382	0.00381608	0.00400929	0.000671696	0.00163163
Bacteria	Proteobacteria	Alphaproteobacteria	BD7-3			0.000130844	0.00017205	0.000271214	0.000148082	0.000216669	0.000240674	0	0	5.7019e-05	0	0.000210296	0.000184681	0.000148258	0.000386766	0	0.000153178	8.18632e-05	5.63682e-05	0	3.2375e-05	9.81997e-05	3.13156e-05	0	0	0.000261823	0.000451111	0.000294089	0.000215013	0.000259538	0.000287126	0	0	0.000291923	0.000187096	2.27609e-05	8.90531e-05	0.00150736	0.000611185	0.0012105	0.000522723	0.000456854	0.000572756	5.16689e-05	7.58898e-05
Bacteria	Proteobacteria	Alphaproteobacteria	Caulobacterales	Other	Other	0	0	0	0	0	0	0	0	0	0	4.20592e-05	0	0	0	0	0	0	5.63682e-05	0	0	0	0	0	0	0	2.81944e-05	0	0	0	0	0	0	0	0	2.27609e-05	2.22633e-05	4.43341e-05	0	0	0	0	0	0	0
Bacteria	Proteobacteria	Alphaproteobacteria	Caulobacterales			0	0	0	0	0	0	0	0	0	0	0	0	0	0	0	0	0	0	0	0	0	0	0	0	0	0	0	0	0	0	0	0	0	0	0	0	0	0	3.10385e-05	0	0	0	0	0
Bacteria	Proteobacteria	Alphaproteobacteria	Caulobacterales	Caulobacteraceae	Other	0.000174459	4.30126e-05	0.000101705	8.88494e-05	0.000180558	6.01685e-05	0.000159591	8.86486e-05	5.7019e-05	0.000124808	0.000168237	9.23404e-05	0	0	9.49938e-05	0.000102119	4.09316e-05	0.00014092	0	0	0.000163666	3.13156e-05	7.05069e-05	4.37924e-05	0.000130911	8.45833e-05	4.90148e-05	2.38903e-05	4.71887e-05	4.10181e-05	0	9.47269e-05	0.000129744	0.000160368	0.000113804	0.000267159	4.43341e-05	0.000101864	0	0.000153742	0.000134369	3.18198e-05	0.00134339	0.000227669
Bacteria	Proteobacteria	Alphaproteobacteria	Caulobacterales	Caulobacteraceae		0.00968248	0.00800034	0.00854324	0.00817414	0.00906399	0.0125451	0.007421	0.00700324	0.00821074	0.00802929	0.00963156	0.00974191	0.00674574	0.00931753	0.00902441	0.00765892	0.00581229	0.00845523	0.00188069	0.00424113	0.00733224	0.00206683	0.00225622	0.004642	0.00687285	0.00718958	0.00612685	0.00654594	0.00575703	0.00678849	0.00182793	0.00123145	0.00544924	0.0076442	0.0069876	0.0159182	0.00944316	0.00852263	0.00841145	0.0103622	0.0105883	0.012187	0.00284179	0.00417394
Bacteria	Proteobacteria	Alphaproteobacteria	Caulobacterales	Caulobacteraceae	Asticcacaulis	0.000261689	8.60252e-05	0.000135607	0.000177699	0.000361115	0.000180505	0.000239387	0.000265946	0.000513171	0.000208013	0.000210296	0.000138511	0.000148258	0.000175803	9.49938e-05	0.000204238	0.000327453	0.00109918	0.000263957	0.000420875	0.000261866	9.39467e-05	0	0.000262755	9.81836e-05	5.63889e-05	0.000122537	0.000238903	9.43775e-05	0.000102545	0.000182793	0.000189454	0.000324359	0.000160368	4.55218e-05	0.000289423	0.000221671	0.000169774	0.000248308	0.000399729	0.000322485	0.000509116	5.16689e-05	0.000265614
Bacteria	Proteobacteria	Alphaproteobacteria	Caulobacterales	Caulobacteraceae	Brevundimonas	0	0	0	0	0	0	0	0	0	0	0	0	0	0	0	0	0	0	0	3.2375e-05	0	0	0	0	0	0	0	0	0	0	0	0	3.24359e-05	0	2.27609e-05	0	0	0	0	0	0	0	0	0
Bacteria	Proteobacteria	Alphaproteobacteria	Caulobacterales	Caulobacteraceae	Caulobacter	0	4.30126e-05	3.39018e-05	2.96165e-05	3.61115e-05	9.02527e-05	0	4.43243e-05	0	8.32051e-05	0	9.23404e-05	0	3.51605e-05	0	0	8.18632e-05	0	3.29946e-05	0	9.81997e-05	3.13156e-05	0	4.37924e-05	3.27279e-05	2.81944e-05	0	0	2.35944e-05	0	0	3.15756e-05	3.24359e-05	0	4.55218e-05	2.22633e-05	0	0.000101864	0	0	0	0	0.000103338	3.79449e-05
Bacteria	Proteobacteria	Alphaproteobacteria	Caulobacterales	Caulobacteraceae	Mycoplana	0	0	0	0	0	0	0	0	0	0	0	0	0	0	0	0	0	0	0	0	0	0	0	0.000131377	0	0	0	0	0	0	0	0	0	0	4.55218e-05	0	0	0	0	0	0	0	0	0.000569174
Bacteria	Proteobacteria	Alphaproteobacteria	Caulobacterales	Caulobacteraceae	Phenylobacterium	0.000741452	0.000860252	0.00105095	0.000947727	0.000758342	0.00132371	0.00055857	0.00106378	0.000627209	0.000832051	0.00100942	0.00106191	0.000593032	0.000597729	0.000284981	0.000816952	0.0007777	0.000817339	0.000230962	0.000291375	0.00091653	0.000344471	0.000352535	0.000788264	0.000752741	0.000648472	0.000392118	0.000453916	0.000566265	0.00043069	0.000304655	0.000126302	0.000389231	0.00112257	0.00109252	0.0013358	0.000842348	0.000882822	0.000682848	0.000983949	0.00118245	0.00101823	5.16689e-05	0.000683008
Bacteria	Proteobacteria	Alphaproteobacteria	Ellin329			0.0168789	0.0178072	0.0208835	0.0194284	0.0216308	0.020367	0.0150814	0.014494	0.0172198	0.0159338	0.0145525	0.0131585	0.0095997	0.0169122	0.0171939	0.0185346	0.012566	0.0147121	0.00445427	0.00925926	0.0150573	0.00472865	0.00289078	0.00880228	0.0164948	0.0144919	0.0154152	0.0158393	0.0131893	0.0162021	0.00554472	0.00341017	0.0133312	0.00855295	0.00892227	0.0124897	0.0198173	0.0160606	0.0153951	0.0194637	0.0176292	0.0206829	0.0046502	0.00990362
Bacteria	Proteobacteria	Alphaproteobacteria	Rhizobiales	Other	Other	0.000218074	0.000344101	0.000474625	0.000207315	0.000252781	0.00021059	0.000239387	0.000221621	0.000399133	0.000374423	0.000504711	0.000277021	0.000296516	0.000386766	0.000949938	0.000357416	0.000327453	0.000338209	6.59892e-05	0.000291375	0.000294599	0.000125262	7.05069e-05	0.000394132	0.000425462	0.000197361	0.000416626	0.000358354	0.000401104	0.000348654	6.0931e-05	9.47269e-05	0.000227052	0.000454375	0.000273131	0.00020037	0.000177336	0.000475366	0.000248308	0.000368981	0.00042998	0.000318198	0.000206676	0.000113835
Bacteria	Proteobacteria	Alphaproteobacteria	Rhizobiales			0.000348918	0.000301088	0.000339018	0.000296165	0.000325004	0.00021059	0.000319183	0.000265946	0.000342114	0.000249615	0.000252355	0.000277021	0.00033358	0.000246124	0.000854944	0.000357416	0.00024559	8.45523e-05	0.000164973	0.000259	0.000229133	3.13156e-05	0.000141014	0.000481717	0.000261823	5.63889e-05	0.000245074	0.000119451	0.000283132	0.000246108	0	9.47269e-05	6.48719e-05	0.000400919	0.000386935	0.000178106	0.000354673	0.000237683	0.000403501	0.000307484	0.000456854	0.000254558	0.000671696	0.000341504
Bacteria	Proteobacteria	Alphaproteobacteria	Rhizobiales	Aurantimonadaceae		0	0	0	0	0	0	0	0	0	0	0	0	0	0	0	0	0	0	0	0	0	0	0	8.75848e-05	0	0	0	0	0	0	0	0	0	0	0	0	0	0	0	0	0	0	0	0
Bacteria	Proteobacteria	Alphaproteobacteria	Rhizobiales	Beijerinckiaceae	Other	4.36148e-05	4.30126e-05	0.000203411	0.000177699	0.000108335	0.00021059	0.000159591	0.000177297	0.000114038	4.16025e-05	0.000336474	0.000230851	0.000222387	0.000281284	0	0.000204238	0.000122795	0.000281841	3.29946e-05	0.0001295	9.81997e-05	6.26311e-05	0.000282028	0.000262755	6.54557e-05	0.000169167	4.90148e-05	2.38903e-05	4.71887e-05	6.15271e-05	0.000121862	3.15756e-05	6.48719e-05	0.000320736	0.000182087	0.000111316	0.000266005	0.000203728	0.000186231	0.00018449	0.000107495	0.000159099	0	0.000113835
Bacteria	Proteobacteria	Alphaproteobacteria	Rhizobiales	Beijerinckiaceae		0.000218074	0.000129038	0.000169509	0.000266548	0.000180558	0.000330927	0.000638366	8.86486e-05	0.000228076	8.32051e-05	0.000168237	0.000138511	0.000222387	0.000281284	0	0.000561654	8.18632e-05	0.00014092	6.59892e-05	0.000259	0.000196399	6.26311e-05	0.000211521	0.000218962	0.000163639	0.000225555	0.000196059	7.16709e-05	0.000212349	0.000225599	0.000243724	3.15756e-05	0	0.000614743	0.000227609	0.000423002	0.000133002	0.000271638	3.10385e-05	0.000307484	0.000188116	0.000222738	0.000155007	0.000113835
Bacteria	Proteobacteria	Alphaproteobacteria	Rhizobiales	Beijerinckiaceae	Beijerinckia	0	0	0	0	0	0	0	0	0	0	0	0	0	0	9.49938e-05	0	0	0	0	0	0	0	0	0	0	0	0	0	2.35944e-05	0	0	0	0	0	0	0	0	0	0	0	0	0	0	0
Bacteria	Proteobacteria	Alphaproteobacteria	Rhizobiales	Beijerinckiaceae	Methyloferula	4.36148e-05	0	0	0	0	0	0	0	0	4.16025e-05	0	0	0	0	0	0	0	0	0	0	0	0	0	0	0	0	0	0	0	0	0	0	0	0	0	0	0	0	0	0	0	0	0	0
Bacteria	Proteobacteria	Alphaproteobacteria	Rhizobiales	Bradyrhizobiaceae	Other	0.000130844	0.000258076	6.78035e-05	0.000207315	0.000216669	0.000180505	0	0.000221621	0.000114038	0.00016641	0.000294415	9.23404e-05	0.000185322	0.000246124	0.000189988	0.000357416	4.09316e-05	0.000310025	0.000230962	0.000161875	0.000130933	0.000125262	0.000141014	0.00017517	0.000196367	0.000169167	0.000196059	0.000191122	0.000117972	0.000246108	0	0.000126302	0.000324359	0.000294008	0.000227609	0.000111316	8.86682e-05	0.000305592	9.31156e-05	0.000399729	0.000483728	0.000286378	0.00046502	0.000872733
Bacteria	Proteobacteria	Alphaproteobacteria	Rhizobiales	Bradyrhizobiaceae		0.000174459	0.000344101	0.000406821	0.000355398	0.000361115	0.00021059	0.000159591	4.43243e-05	0.000342114	0.000291218	0.000630888	0.000184681	0.000222387	0.000246124	0.000284981	0.000612714	0.000409316	0.000197289	0.000164973	0.0001295	0.000327332	9.39467e-05	0.000141014	0.000262755	0.000196367	0.000112778	0.000147044	0.000238903	0.000117972	0.000102545	0.000182793	0.001042	0.000227052	0.000320736	0.000546262	0.000244896	0.000266005	0.000373502	0.000279347	0.000307484	0.000349359	0.000445477	0.000413351	0.000872733
Bacteria	Proteobacteria	Alphaproteobacteria	Rhizobiales	Bradyrhizobiaceae	Afipia	0	0	0	0	0	9.02527e-05	0	4.43243e-05	0	0	0	0	0	0	9.49938e-05	0	0	2.81841e-05	0	0	0	0	0	0	3.27279e-05	2.81944e-05	2.45074e-05	9.55612e-05	2.35944e-05	2.0509e-05	6.0931e-05	0	3.24359e-05	5.34559e-05	9.10436e-05	2.22633e-05	0	0	0	0	0	0	0	0
Bacteria	Proteobacteria	Alphaproteobacteria	Rhizobiales	Bradyrhizobiaceae	Bosea	0.000174459	0	0.000101705	5.92329e-05	0.000108335	0	0	0	5.7019e-05	0	0.000126178	4.61702e-05	0.000222387	0.000105482	9.49938e-05	0	4.09316e-05	0	3.29946e-05	0.000356125	3.27332e-05	0.000125262	0	0	0	0	0	2.38903e-05	4.71887e-05	8.20361e-05	0.000182793	0.000694664	0.000129744	0.000213824	9.10436e-05	0.000467529	0	0	3.10385e-05	0.000153742	0.000134369	0.000286378	0.00144673	0.00204902
Bacteria	Proteobacteria	Alphaproteobacteria	Rhizobiales	Bradyrhizobiaceae	Bradyrhizobium	0.00200628	0.00189255	0.0020002	0.00201392	0.00332226	0.00315884	0.00167571	0.00155135	0.00233778	0.00249615	0.00349092	0.00240085	0.00111193	0.00203931	0.00218486	0.00199132	0.0016782	0.00217018	0.000956843	0.0016835	0.00150573	0.000751574	0.00126913	0.00210204	0.00111275	0.000902222	0.000833252	0.00131397	0.00113253	0.00176378	0.000974896	0.00050521	0.00129744	0.00398247	0.00330033	0.0017588	0.00221671	0.00224101	0.00173816	0.00233688	0.00365483	0.00340472	0.00196342	0.0037186
Bacteria	Proteobacteria	Alphaproteobacteria	Rhizobiales	Bradyrhizobiaceae	Nitrobacter	4.36148e-05	0	0	0	3.61115e-05	3.00842e-05	0	0	0	0	0	0	0	3.51605e-05	0	0	8.18632e-05	0	0	0	3.27332e-05	0	0	0	0	0	0	0	0	4.10181e-05	0	3.15756e-05	0	2.6728e-05	0	0	0	0	0	3.07484e-05	2.68738e-05	0	0	0
Bacteria	Proteobacteria	Alphaproteobacteria	Rhizobiales	Brucellaceae	Ochrobactrum	0	0	0	0	0	0	0	4.43243e-05	0	0	4.20592e-05	0	0	0	0	0	0	0	0	0	0	0	0	0	0	0	0	0	0	0	0	0	0	8.01839e-05	4.55218e-05	2.22633e-05	0	0	0	0	0	0	0	0
Bacteria	Proteobacteria	Alphaproteobacteria	Rhizobiales	Hyphomicrobiaceae	Other	4.36148e-05	8.60252e-05	0.000406821	8.88494e-05	7.2223e-05	9.02527e-05	0	0.000177297	0.000171057	0.00016641	8.41184e-05	0	0.000185322	0.000246124	0.000569963	0.000255297	4.09316e-05	0.000169105	6.59892e-05	9.71251e-05	3.27332e-05	6.26311e-05	0	0.00017517	0.000294551	8.45833e-05	4.90148e-05	0.000119451	0.000117972	0.000164072	0	3.15756e-05	9.73078e-05	0.000187096	6.82827e-05	6.67899e-05	0.000133002	0.000203728	0.000341424	0.000215239	0.000107495	0.000127279	5.16689e-05	7.58898e-05
Bacteria	Proteobacteria	Alphaproteobacteria	Rhizobiales	Hyphomicrobiaceae	Devosia	0.000959525	0.000731214	0.000711937	0.000799645	0.0012639	0.000932611	0.00055857	0.000576216	0.000912305	0.00066564	0.000630888	0.000554042	0.000815419	0.000773531	0.00104493	0.00097013	0.000491179	0.00062005	0.000296951	0.000647501	0.000851064	0.00028184	0.000141014	0.0011824	0.000425462	0.00076125	0.000294089	0.000764489	0.000589859	0.000861379	0.000731172	0.000347332	0.000843334	0.000801839	0.00102424	0.000601109	0.000443341	0.000509321	0.000372463	0.0018449	0.00128994	0.000954593	0.00356515	0.0029597
Bacteria	Proteobacteria	Alphaproteobacteria	Rhizobiales	Hyphomicrobiaceae	Hyphomicrobium	4.36148e-05	0	0	0	0	0	0	0	0	0	0	0	0	0	0	0	0	0	0	0	0	0	0	0	0	0	0	0	0	0	0	0	0	0	0	0	0	0	0	3.07484e-05	0	0	0	3.79449e-05
Bacteria	Proteobacteria	Alphaproteobacteria	Rhizobiales	Hyphomicrobiaceae	Parvibaculum	8.72296e-05	4.30126e-05	3.39018e-05	0	7.2223e-05	3.00842e-05	0	0	0	0	0	0	3.70645e-05	3.51605e-05	9.49938e-05	0	4.09316e-05	0	0	0	3.27332e-05	0	0	0	6.54557e-05	0	0	2.38903e-05	4.71887e-05	0	0	0	6.48719e-05	0	0	0	4.43341e-05	0	3.10385e-05	0	2.68738e-05	0	0	0
Bacteria	Proteobacteria	Alphaproteobacteria	Rhizobiales	Hyphomicrobiaceae	Rhodoplanes	0.00780705	0.00782829	0.00711937	0.00823338	0.00621118	0.00812274	0.00526652	0.00527459	0.00541681	0.00707243	0.0138795	0.00858765	0.00533729	0.00629373	0.00740952	0.00633138	0.00536204	0.00662326	0.00161673	0.00330225	0.00585925	0.00432155	0.00437143	0.00709437	0.00543283	0.00499041	0.00475444	0.00379856	0.00528514	0.00424537	0.00109676	0.001042	0.00337334	0.0149142	0.0124274	0.00431908	0.00704912	0.009745	0.00748029	0.00999324	0.00911021	0.00766857	0.00211843	0.00379449
Bacteria	Proteobacteria	Alphaproteobacteria	Rhizobiales	Methylobacteriaceae	Methylobacterium	4.36148e-05	0	0	0	3.61115e-05	0	0	0	0	0	0	4.61702e-05	0	0	0	0	0	0	0	0	0	9.39467e-05	0	0.00017517	0	0	0	0	0	0	0	3.15756e-05	0	5.34559e-05	6.82827e-05	0	0	0	0	0	0	0	0	0
Bacteria	Proteobacteria	Alphaproteobacteria	Rhizobiales	Methylocystaceae	Other	0.000130844	4.30126e-05	6.78035e-05	8.88494e-05	0.000108335	0.000150421	7.97957e-05	0	0	4.16025e-05	0.000168237	0.000277021	3.70645e-05	0.000246124	0	0.000204238	0.000122795	2.81841e-05	6.59892e-05	0.0001295	0.000130933	9.39467e-05	0.000141014	8.75848e-05	0.000196367	5.63889e-05	0.000122537	0	7.07831e-05	8.20361e-05	0	0	0.000129744	0.000240552	0.000341413	0.000111316	8.86682e-05	0.000135819	9.31156e-05	0.000122994	0.000161243	0.000159099	0.000155007	0.000113835
Bacteria	Proteobacteria	Alphaproteobacteria	Rhizobiales	Methylocystaceae		0.0113398	0.0106671	0.00905177	0.0111062	0.00855843	0.0108002	0.00670284	0.00868756	0.00975026	0.0116487	0.0157301	0.0177755	0.00722758	0.0112514	0.00940439	0.00862905	0.00654906	0.00760971	0.00300251	0.00417638	0.00811784	0.0066389	0.0060636	0.0128312	0.00772378	0.00662569	0.00597981	0.00530365	0.00608735	0.005681	0.00207165	0.00157878	0.00538437	0.0217833	0.0192102	0.0113097	0.00771413	0.0133782	0.00959091	0.0125761	0.0123888	0.0101823	0.00217009	0.00553996
Bacteria	Proteobacteria	Alphaproteobacteria	Rhizobiales	Methylocystaceae	Methylopila	0	0	0	0	0	0	0	0	0	0	0	0	0	0	0	0	0	0	0	0	0	0	0	0	0	0	0	2.38903e-05	0	0	0	0	0	0	0	0	0	0	0	3.07484e-05	2.68738e-05	0	0	0
Bacteria	Proteobacteria	Alphaproteobacteria	Rhizobiales	Methylocystaceae	Methylosinus	0.00109037	0.0013764	0.00125436	0.00168814	0.00173335	0.00135379	0.000718162	0.00115243	0.00114038	0.00112327	0.00193472	0.00129277	0.000815419	0.00101965	0.00180488	0.00102119	0.00114608	0.000958259	0.000395935	0.000582751	0.00104746	0.000688942	0.000282028	0.00126998	0.000621829	0.000648472	0.0010048	0.000692819	0.000825803	0.000717816	0.000304655	0.000221029	0.000681155	0.00184423	0.00122909	0.000690162	0.000931016	0.000814913	0.00105531	0.00172191	0.00120932	0.00105005	0.000258345	0.000455339
Bacteria	Proteobacteria	Alphaproteobacteria	Rhizobiales	Methylocystaceae	Pleomorphomonas	0.000218074	0.000301088	0.000203411	8.88494e-05	0.000325004	0.000120337	7.97957e-05	4.43243e-05	0.000114038	0.000249615	4.20592e-05	0.000230851	3.70645e-05	0.000210963	9.49938e-05	0.000153178	0.000163726	0.00014092	0.000131978	3.2375e-05	0	0	0	8.75848e-05	0.000130911	8.45833e-05	7.35222e-05	7.16709e-05	7.07831e-05	0.000225599	0	0	9.73078e-05	0.000187096	0.00025037	0.000244896	8.86682e-05	0.000237683	9.31156e-05	0.000276736	0.000134369	0.000190919	0.000206676	0.000265614
Bacteria	Proteobacteria	Alphaproteobacteria	Rhizobiales	Phyllobacteriaceae	Other	0	4.30126e-05	0	2.96165e-05	3.61115e-05	3.00842e-05	0	0	0	4.16025e-05	4.20592e-05	0	0	0	0	0	0	0	0	0	0	0	0	4.37924e-05	0	0	0	2.38903e-05	4.71887e-05	6.15271e-05	0.000121862	6.31512e-05	6.48719e-05	0	4.55218e-05	2.22633e-05	0	3.39547e-05	0	6.14968e-05	2.68738e-05	0.000254558	0.000981709	0.0015178
Bacteria	Proteobacteria	Alphaproteobacteria	Rhizobiales	Phyllobacteriaceae		0	0	0	0	0	0	0	0	0	0	0	0	0	0	0	0	0	0	0	0	0	0	0	0	0	0	0	0	0	0	0	0	0	0	0	0	0	0	0	0	0	0	0.000155007	7.58898e-05
Bacteria	Proteobacteria	Alphaproteobacteria	Rhizobiales	Phyllobacteriaceae	Aminobacter	0	0	0	0	3.61115e-05	3.00842e-05	0	0	0	0	0	0	0.000148258	0	0	0	0	2.81841e-05	0	0	0	0	0	4.37924e-05	0	2.81944e-05	0	0	2.35944e-05	4.10181e-05	0	0.000126302	0	0	2.27609e-05	0	0	0	0	0	5.37475e-05	0	0.000568358	0.000455339
Bacteria	Proteobacteria	Alphaproteobacteria	Rhizobiales	Phyllobacteriaceae	Phyllobacterium	0	0	0	0	0	0	0	0	0	0	0	0	0	0	0	0	0	0	0	0	0	0	0	0	0	0	0	0	0	0	0	0	0	5.34559e-05	0	0	0	0	0	0	0	0	0	0
Bacteria	Proteobacteria	Alphaproteobacteria	Rhizobiales	Rhizobiaceae	Other	0	0	0	0	0	0	0	0	0	0	0	0	0	0	0	0	0	0	0	0	0	0	0	0	0	0	0	0	0	0	0	3.15756e-05	3.24359e-05	0	0	0	0	0	0	0	0	0	5.16689e-05	7.58898e-05
Bacteria	Proteobacteria	Alphaproteobacteria	Rhizobiales	Rhizobiaceae		0	4.30126e-05	0	0	0	0	0	0	0	0	0	0	0	3.51605e-05	0	0	4.09316e-05	0	0	3.2375e-05	0	0	0	4.37924e-05	0	0	2.45074e-05	0	0	4.10181e-05	0	6.31512e-05	0	0	2.27609e-05	0.000178106	0	0	0	3.07484e-05	0	0	0.000206676	0.000455339
Bacteria	Proteobacteria	Alphaproteobacteria	Rhizobiales	Rhizobiaceae	Agrobacterium	0	0	0	0	0	0	0	0	0	0	0	0	0	0	0	0	0	0	0	0	0	0	0	0	0	0	2.45074e-05	0	0	2.0509e-05	0	0	3.24359e-05	0	0	0	0	0	0	0	0	0	5.16689e-05	7.58898e-05
Bacteria	Proteobacteria	Alphaproteobacteria	Rhizobiales	Rhizobiaceae	Kaistia	0	0	0	0	0	0	0	0	0	0	0	0	7.4129e-05	0	0	5.10595e-05	0	0	0	0	0	0	0	0	0	0	2.45074e-05	0	0	2.0509e-05	0.000121862	0.000599937	3.24359e-05	0	0	0	0	0	0	0	0	0.000127279	0.00170507	0.00155574
Bacteria	Proteobacteria	Alphaproteobacteria	Rhizobiales	Rhizobiaceae	Rhizobium	0.000218074	0.000774227	0.000101705	0	3.61115e-05	9.02527e-05	0.000319183	0.000177297	5.7019e-05	4.16025e-05	0.000126178	0	0.000926612	0.000105482	0	0	0.000327453	0	0.000296951	0.000291375	0.000196399	9.39467e-05	7.05069e-05	0	0	2.81944e-05	0	0.000119451	0.000165161	0.000471708	0.00164514	0.00350489	0.000518975	0.000213824	0.000204848	0.00224859	8.86682e-05	3.39547e-05	0	0.000338233	0.000107495	0.000222738	0.0120905	0.00960006
Bacteria	Proteobacteria	Alphaproteobacteria	Rhizobiales	Rhizobiaceae	Sinorhizobium	0	0	0	0	0	0	0	0	0	0	0	0	0	0	0	0	0	0	0	0	0	0	0	0	0	0	0	0	0	0	6.0931e-05	3.15756e-05	0	0	0	0	0	0	0	0	0	0	0	3.79449e-05
Bacteria	Proteobacteria	Alphaproteobacteria	Rhizobiales	Xanthobacteraceae		0	0	0	0	0	0	0	0	0	0	0	0	0	0	0	0	0	0	0	0	0	0	0	0	0	0	0	0	0	0	0	0	0	0	0	0	0	0	0	0	0	0	0	0
Bacteria	Proteobacteria	Alphaproteobacteria	Rhizobiales	Xanthobacteraceae	Labrys	8.72296e-05	0.00017205	0.00057633	0.000148082	0.000180558	0.000240674	0.000319183	0.000132973	0.000228076	0.000457628	0.000336474	0.000230851	0.000481838	0.000246124	0	0.000459535	0.000122795	0.000197289	0.000164973	0.000356125	0.000261866	6.26311e-05	7.05069e-05	0.00017517	6.54557e-05	0.000140972	0.000122537	0.000286684	7.07831e-05	0.000266617	0.000182793	0.000347332	0.00016218	0.00013364	0.00050074	0.000222633	8.86682e-05	0.000169774	6.20771e-05	0.000368981	0.000376233	0.000254558	0.000775034	0.000569174
Bacteria	Proteobacteria	Alphaproteobacteria	Rhodobacterales	Hyphomonadaceae		0	0	0	0	0	0	0	0	0	0	0	0	0	0	0	0	0	0	0	0	0	0	0	0	0	0	0	0	0	0	0	0	3.24359e-05	0	0	2.22633e-05	0	0	0	0	0	0	0	3.79449e-05
Bacteria	Proteobacteria	Alphaproteobacteria	Rhodobacterales	Rhodobacteraceae	Other	0	0	0	0	0	0	0	0	0	0	0	0	0	0	0	0	0	0	0	0	0	0	0	0.000131377	0	0	0	0	0	0	0	0	0	0	0	0	0	0	0	0	0	0	0	0
Bacteria	Proteobacteria	Alphaproteobacteria	Rhodobacterales	Rhodobacteraceae		0	0	0	0	0	0	0	0	0	0	4.20592e-05	9.23404e-05	0	0	0	0	0	0	0	0	0	0	0	0	0	0	0	0	0	0	0	0	0	0	0	2.22633e-05	0	0	0	0	0	0	0	0
Bacteria	Proteobacteria	Alphaproteobacteria	Rhodobacterales	Rhodobacteraceae	Paracoccus	0	0	0	0	0	0	0	0	0	0	0	0	0	0	0	0	0	0	0	0	0	0	0	0	0	0	0	0	0	0	0	0	0	0	0	0	0	0	0	0	0	0	0	0
Bacteria	Proteobacteria	Alphaproteobacteria	Rhodospirillales	Other	Other	0	0	0	0	0	0	0	0	0	0	0	0	0	0	0	0	0	0	0	0	0	0	0	0	0	0	0	0	0	0	0	0	0	0	0	2.22633e-05	0	0	0	0	0	3.18198e-05	0	0
Bacteria	Proteobacteria	Alphaproteobacteria	Rhodospirillales	Acetobacteraceae	Other	0.000174459	0.000129038	0.000101705	2.96165e-05	0.000108335	3.00842e-05	0.000398979	8.86486e-05	0	4.16025e-05	4.20592e-05	0.000184681	3.70645e-05	3.51605e-05	0	0	0.000122795	2.81841e-05	0	6.47501e-05	3.27332e-05	0	0	8.75848e-05	0	0.000169167	2.45074e-05	2.38903e-05	7.07831e-05	2.0509e-05	0.000121862	3.15756e-05	0	2.6728e-05	0	4.45266e-05	0.000133002	0.000101864	3.10385e-05	0.000122994	8.06213e-05	0	0	0
Bacteria	Proteobacteria	Alphaproteobacteria	Rhodospirillales	Acetobacteraceae		0.0252966	0.0262807	0.0243076	0.0225974	0.0270114	0.0271661	0.0260134	0.0231373	0.0244042	0.0339477	0.0297359	0.0361051	0.0164937	0.0296403	0.0295431	0.0251723	0.0186648	0.0228291	0.0105253	0.0195869	0.0241571	0.0178186	0.019883	0.0366543	0.0241204	0.0246701	0.0229389	0.0184672	0.0200316	0.01692	0.00901779	0.00587307	0.0148557	0.030657	0.0355525	0.0337066	0.0233197	0.0290313	0.0194301	0.0240453	0.0256645	0.0237376	0.00625194	0.0121803
Bacteria	Proteobacteria	Alphaproteobacteria	Rhodospirillales	Acetobacteraceae	Acidiphilium	0	0	0	0	0	3.00842e-05	0	0	0	0	0	0	0	3.51605e-05	0	0	0	0	3.29946e-05	0	0	0	0	4.37924e-05	0	0	0	2.38903e-05	0	2.0509e-05	0	3.15756e-05	0	2.6728e-05	6.82827e-05	0	4.43341e-05	0	0	0	0	0	0	0
Bacteria	Proteobacteria	Alphaproteobacteria	Rhodospirillales	Acetobacteraceae	Acidisoma	0.000610607	0.000473139	0.00057633	0.000266548	0.000505561	0.000661853	0.00159591	0.000487567	0.000684229	0.000873653	0.000715007	0.000461702	0.000148258	0.000527408	0.000664957	0.00112331	0.000491179	0.000281841	0.000263957	0.00045325	0.000752864	0.000219209	0.000423042	0.00122619	0.000425462	0.0005075	0.000441133	0.000334464	0.000401104	0.000307636	0.000121862	0.000189454	0.000324359	0.000481103	0.000705588	0.00122448	0.000487675	0.000475366	0.000279347	0.000553471	0.000564349	0.000413657	0.000155007	0.000265614
Bacteria	Proteobacteria	Alphaproteobacteria	Rhodospirillales	Acetobacteraceae	Acidocella	0.00418702	0.00301088	0.00339018	0.00316896	0.00357504	0.00361011	0.0055857	0.0031027	0.00376326	0.00299538	0.00180855	0.00313957	0.00163084	0.00260188	0.00265983	0.00260403	0.00261962	0.00217018	0.00204566	0.00210438	0.00297872	0.00144052	0.00133963	0.00183928	0.00271641	0.00262208	0.00225468	0.00258015	0.00285492	0.00178429	0.00121862	0.000694664	0.00107039	0.00224515	0.00175259	0.00271612	0.00310339	0.0017996	0.00139673	0.00172191	0.00126307	0.00194101	0.000310013	0.000645063
Bacteria	Proteobacteria	Alphaproteobacteria	Rhodospirillales	Acetobacteraceae	Granulibacter	0	0	0	0	0	0	0	0	0	0	0	0	0	0	0	0	0	0	0	0	0	0	0	0	3.27279e-05	2.81944e-05	0	0	0	0	0	0	0	0	0	0	0	0	0	0	0	0	0	0
Bacteria	Proteobacteria	Alphaproteobacteria	Rhodospirillales	Acetobacteraceae	Roseococcus	0	0	0	0	0	0	0	0	0	0	0	0	0	0	0	0	0	0	0	0	0	0	0	0	0	0	0	0	0	0	0	0	0	0	0	0	0	0	0	0	0	3.18198e-05	0	0
Bacteria	Proteobacteria	Alphaproteobacteria	Rhodospirillales	Acetobacteraceae	Roseomonas	0	0	0	0	0	0	0	0	0	0	0	0	0	0	0	0	0	0	0	0	0	0	0	8.75848e-05	0	0	0	0	0	0	0	0	0	0	6.82827e-05	0	0	0	0	0	0	0	0	0
Bacteria	Proteobacteria	Alphaproteobacteria	Rhodospirillales	Rhodospirillaceae		0.00902826	0.00924771	0.00847544	0.00932919	0.00866676	0.0100782	0.00837855	0.00775675	0.00821074	0.0143945	0.0250252	0.019807	0.00555967	0.00808692	0.00987936	0.00847587	0.00564856	0.007807	0.00273855	0.00573038	0.00726678	0.0110231	0.00662765	0.0148456	0.00667649	0.00577986	0.006617	0.00549477	0.00573343	0.00518879	0.00201072	0.00107357	0.0049627	0.0224515	0.0231706	0.0115101	0.00758113	0.00760585	0.00847352	0.00888629	0.00814275	0.00801858	0.0023251	0.00379449
Bacteria	Proteobacteria	Alphaproteobacteria	Rhodospirillales	Rhodospirillaceae	Skermanella	0	0	0	0	0	0	0	0	0	0	0	0	0	0	0	0	0	0	0	0	6.54664e-05	0	0	0	0	0	0	0	0	0	0	0	0	0	0	0	0	0	3.10385e-05	0	0	0	0	0
Bacteria	Proteobacteria	Alphaproteobacteria	Rhodospirillales	Rhodospirillaceae	Telmatospirillum	4.36148e-05	0	0	0.000118466	3.61115e-05	0.000150421	0.000239387	4.43243e-05	5.7019e-05	4.16025e-05	4.20592e-05	9.23404e-05	0	0.000105482	0	0	8.18632e-05	8.45523e-05	0	0.000161875	3.27332e-05	0	0	0	6.54557e-05	8.45833e-05	0.000122537	9.55612e-05	9.43775e-05	4.10181e-05	6.0931e-05	0	9.73078e-05	8.01839e-05	0	6.67899e-05	0.000177336	0.000101864	0.000124154	0.000122994	0.000161243	0.000254558	0	0
Bacteria	Proteobacteria	Alphaproteobacteria	Rickettsiales	Other	Other	0	0	0	0	0	0	0	0	0	0	0	0	0	0	0	0	0	0	0	0	0	0	0	0	0	0	0	0	0	0	0	0	0	0	0	0	0	0	0	0	0	0	0	0
Bacteria	Proteobacteria	Alphaproteobacteria	Rickettsiales			0.000828681	0.000645189	0.00057633	0.000562713	0.00046945	0.000481348	0.000478774	0.000487567	0.00057019	0.00120647	0.00193472	0.00129277	0.000148258	0.000457087	0.000474969	0.000663773	0.000204658	0.000253657	0.000131978	0.000485625	0.000490998	0.000939467	0.000846083	0.000788264	0.000392734	0.000704861	0.000392118	0.000477806	0.000353915	0.000553744	0	0.000221029	0.000454103	0.0013364	0.0014567	0.000623372	0.00177336	0.000984686	0.0013657	0.000860956	0.00107495	0.00105005	0.000258345	0.000872733
Bacteria	Proteobacteria	Alphaproteobacteria	Rickettsiales	Holosporaceae		0	0	0	0	0	0	0	0	0	0	0	0	0	0	0	0	0	0	0	0	0	0	0	0	0	0	2.45074e-05	0	0	2.0509e-05	6.0931e-05	6.31512e-05	0	0	0	0	0	0	0	0	0	0	0.000103338	3.79449e-05
Bacteria	Proteobacteria	Alphaproteobacteria	Rickettsiales	Rickettsiaceae		0.000218074	0.00017205	0.000237312	0.000236932	0.000180558	0.000180505	0.000239387	8.86486e-05	0.000171057	4.16025e-05	0.000210296	0.000277021	3.70645e-05	0.000351605	9.49938e-05	0.000102119	8.18632e-05	8.45523e-05	3.29946e-05	3.2375e-05	0.000163666	3.13156e-05	7.05069e-05	0.000218962	0.000196367	0.000169167	0.000220567	0.000215013	0.000235944	0.000123054	0	6.31512e-05	0.000129744	8.01839e-05	4.55218e-05	6.67899e-05	0.000532009	0.000169774	0.000372463	0.00018449	0.000161243	0.000254558	0	0.000113835
Bacteria	Proteobacteria	Alphaproteobacteria	Rickettsiales	Rickettsiaceae	Rickettsia	0	0	3.39018e-05	0	0	0	0	0	0	4.16025e-05	0	0	0	3.51605e-05	0	0	4.09316e-05	0	0	0	3.27332e-05	0	0	0	3.27279e-05	0	2.45074e-05	0	0	2.0509e-05	0	0	3.24359e-05	0	4.55218e-05	2.22633e-05	4.43341e-05	0	0	3.07484e-05	0	0	0	3.79449e-05
Bacteria	Proteobacteria	Alphaproteobacteria	Rickettsiales	Rickettsiaceae	Wolbachia	0	0	0	0	0	0	0	0	0	0	0	0	0	0	0	0	0	0	0	0	0	0	0	0	0	0	0	0	0	0	0	0	0	0	0	0	0	0	0	0	0	0	0	0
Bacteria	Proteobacteria	Alphaproteobacteria	Rickettsiales	mitochondria	Other	0	0	0	0	0	0	0	0	5.7019e-05	0	0	0	0	0	0	0	0	0	0	0	0	0	0	0	0	0	0	0	0	0	0	0	0	0	0	6.67899e-05	0	0	0	0	0	0	0	0
Bacteria	Proteobacteria	Alphaproteobacteria	Rickettsiales	mitochondria	Acanthamoeba	0	0	6.78035e-05	0	3.61115e-05	3.00842e-05	0.000159591	4.43243e-05	0.000114038	0.000124808	0.000126178	0.000230851	0	3.51605e-05	9.49938e-05	0	4.09316e-05	0	0	6.47501e-05	0	0.000156578	0	0	0	0	2.45074e-05	2.38903e-05	0	2.0509e-05	0.000182793	9.47269e-05	0	0.000160368	4.55218e-05	0.000222633	0	0	0	6.14968e-05	0	0	0.000206676	7.58898e-05
Bacteria	Proteobacteria	Alphaproteobacteria	Rickettsiales	mitochondria	Dictyostelium	0	0	0	0	0	0	0	0	0	0	0	0	0	0	0	0	0	0	0	0	0	3.13156e-05	0	0	0	0	0	0	0	0	0	0	3.24359e-05	0	0	0	0	0	0	0	0	0	0	0
Bacteria	Proteobacteria	Alphaproteobacteria	Sphingomonadales	Other	Other	4.36148e-05	0	0	2.96165e-05	0	0	0	4.43243e-05	0	0	0	4.61702e-05	0	3.51605e-05	0	0	0	0	0	0	0	3.13156e-05	0	0	0	0	0	4.77806e-05	0	0	0	0	0	5.34559e-05	2.27609e-05	4.45266e-05	0	0	0	0	0	0	0	0
Bacteria	Proteobacteria	Alphaproteobacteria	Sphingomonadales	Erythrobacteraceae	Other	0	0	0	0	0	0	0	0	0	0	0	0	0	0	0	0	0	0	0	0	0	0	0	8.75848e-05	0	0	0	0	0	0	0	0	0	0	0	0	0	0	0	0	0	0	0	0
Bacteria	Proteobacteria	Alphaproteobacteria	Sphingomonadales	Sphingomonadaceae	Other	4.36148e-05	0	0	0	0	0	0	0	0	4.16025e-05	0	0	3.70645e-05	0	0	0	0	0	0	3.2375e-05	0	3.13156e-05	7.05069e-05	0	0	0	0	0	2.35944e-05	2.0509e-05	0	6.31512e-05	0	2.6728e-05	2.27609e-05	2.22633e-05	0	0	3.10385e-05	0	2.68738e-05	0	5.16689e-05	0
Bacteria	Proteobacteria	Alphaproteobacteria	Sphingomonadales	Sphingomonadaceae		0	0	6.78035e-05	0	0	0	7.97957e-05	0	0	0	0	0	0	0	0	0	4.09316e-05	0	0	0	0	0	0	0.000262755	0	0	0	0	0	0	0	0	0	2.6728e-05	4.55218e-05	2.22633e-05	0	0	0	0	0	0	0.000155007	0
Bacteria	Proteobacteria	Alphaproteobacteria	Sphingomonadales	Sphingomonadaceae	Blastomonas	0	0	0	0	0	0	0	0	0	0	0	0	0	3.51605e-05	0	0	0	0	0	3.2375e-05	0	0	0	0	0	0	0	0	0	0	0	0	0	0	2.27609e-05	0	0	0	0	0	0	0	0	0
Bacteria	Proteobacteria	Alphaproteobacteria	Sphingomonadales	Sphingomonadaceae	Kaistobacter	0	0	3.39018e-05	0	0	0	0	0	0	0	0	0	0	0	0	0	0	0	0	3.2375e-05	0	0	0	0	0	0	0	0	0	0	0	0	0	0	4.55218e-05	0	0	0	0	9.22452e-05	0	6.36395e-05	0	0
Bacteria	Proteobacteria	Alphaproteobacteria	Sphingomonadales	Sphingomonadaceae	Novosphingobium	0.000130844	0.000129038	0.000135607	5.92329e-05	0.000252781	3.00842e-05	0.000239387	4.43243e-05	5.7019e-05	0.000124808	0	9.23404e-05	7.4129e-05	0.000175803	0.000379975	5.10595e-05	8.18632e-05	8.45523e-05	3.29946e-05	0.00019425	6.54664e-05	6.26311e-05	0	0.000131377	3.27279e-05	2.81944e-05	2.45074e-05	4.77806e-05	2.35944e-05	2.0509e-05	0.000182793	6.31512e-05	6.48719e-05	5.34559e-05	0.000182087	0.000289423	4.43341e-05	0	6.20771e-05	6.14968e-05	8.06213e-05	3.18198e-05	0	3.79449e-05
Bacteria	Proteobacteria	Alphaproteobacteria	Sphingomonadales	Sphingomonadaceae	Sphingobium	0	0	0	0	3.61115e-05	0	0	0	0	0	0	0	0	0	0	0	0	0	0	0	0	0	0	0.000306547	0	0	0	0	0	0	0	0	0	0	4.55218e-05	0	0	0	0	0	0	0	0	0
Bacteria	Proteobacteria	Alphaproteobacteria	Sphingomonadales	Sphingomonadaceae	Sphingomonas	0.0014829	0.00017205	0.000305116	0.00050348	0.000216669	0.000300842	0.00383019	0.000221621	0.000342114	0.00049923	0.000252355	0.000184681	0.000222387	0.000351605	0.000284981	0.000102119	0.000573042	0.000112736	9.89838e-05	0.000777001	0.000130933	0.00028184	0.000141014	0.00100723	9.81836e-05	0	4.90148e-05	0.000238903	0.000117972	0.000184581	0.000121862	0.000126302	0.000227052	0.00173732	0.00193468	0.00572166	0.000133002	0.000169774	3.10385e-05	0.000614968	0.000161243	0.000190919	0.00155007	0.00189725
Bacteria	Proteobacteria	Betaproteobacteria	Other	Other	Other	0	0.000129038	6.78035e-05	0.000118466	0.000108335	9.02527e-05	0.000159591	0.000132973	5.7019e-05	8.32051e-05	0.000126178	4.61702e-05	0.000148258	0	9.49938e-05	0.000102119	4.09316e-05	5.63682e-05	6.59892e-05	6.47501e-05	9.81997e-05	0	0	0.00017517	9.81836e-05	0	0.000147044	7.16709e-05	9.43775e-05	0.000102545	6.0931e-05	3.15756e-05	6.48719e-05	2.6728e-05	0.000227609	0.00020037	4.43341e-05	0	3.10385e-05	6.14968e-05	8.06213e-05	0.000127279	5.16689e-05	0
Bacteria	Proteobacteria	Betaproteobacteria				0.000130844	4.30126e-05	0.000135607	0.000118466	0.000144446	0.000240674	0.000159591	4.43243e-05	0.000171057	8.32051e-05	0.000210296	0.000138511	0	0.000140642	9.49938e-05	0.000102119	0	0.000197289	3.29946e-05	6.47501e-05	6.54664e-05	6.26311e-05	0.000141014	0	0.000130911	0.000225555	0.000147044	4.77806e-05	2.35944e-05	6.15271e-05	0	0	3.24359e-05	0.000106912	2.27609e-05	0	0.000133002	0.000135819	9.31156e-05	9.22452e-05	0.000107495	0.000127279	5.16689e-05	3.79449e-05
Bacteria	Proteobacteria	Betaproteobacteria	A21b	EB1003		8.72296e-05	0	0	0	7.2223e-05	9.02527e-05	0	0	5.7019e-05	4.16025e-05	4.20592e-05	4.61702e-05	3.70645e-05	0	0	0	4.09316e-05	2.81841e-05	0	6.47501e-05	0	0	7.05069e-05	0	3.27279e-05	5.63889e-05	0	0	2.35944e-05	4.10181e-05	0	0	6.48719e-05	0.00013364	6.82827e-05	2.22633e-05	4.43341e-05	3.39547e-05	3.10385e-05	0	0	6.36395e-05	0.000103338	0
Bacteria	Proteobacteria	Betaproteobacteria	Burkholderiales	Other	Other	0.000130844	0	6.78035e-05	2.96165e-05	0.000288892	9.02527e-05	0.000319183	0.000177297	0.000228076	0	8.41184e-05	0	0.000444774	0.000175803	9.49938e-05	5.10595e-05	0.000163726	0.000366393	0.000659892	0.0003885	0.000360065	0	0	0.00017517	3.27279e-05	0	7.35222e-05	0.000143342	7.07831e-05	0.00020509	0.000426517	0.000473634	0.000486539	8.01839e-05	4.55218e-05	0.00013358	0	0	3.10385e-05	0	0.000161243	3.18198e-05	0.000361682	0.000341504
Bacteria	Proteobacteria	Betaproteobacteria	Burkholderiales			8.72296e-05	4.30126e-05	6.78035e-05	0	3.61115e-05	0	0	0	0.000171057	0	0	4.61702e-05	7.4129e-05	0	0	5.10595e-05	0	2.81841e-05	9.89838e-05	0.0001295	0	0	0	4.37924e-05	0	0	2.45074e-05	4.77806e-05	4.71887e-05	4.10181e-05	0.000121862	0.000315756	3.24359e-05	0.000106912	0.000136565	0.00013358	0	0	6.20771e-05	3.07484e-05	0	0	5.16689e-05	0.000113835
Bacteria	Proteobacteria	Betaproteobacteria	Burkholderiales	Alcaligenaceae	Other	4.36148e-05	0	0	0	0	0	0	4.43243e-05	0	0	0	4.61702e-05	0	3.51605e-05	0	0	4.09316e-05	0	0	0	0	0	0	0	0	0	0	0	0	2.0509e-05	6.0931e-05	0	3.24359e-05	0	0	0	0	0	0	0	0	0	0	7.58898e-05
Bacteria	Proteobacteria	Betaproteobacteria	Burkholderiales	Alcaligenaceae		0.000828681	0.000688202	0.00155948	0.00103658	0.00046945	0.000902527	0.00135653	0.00155135	0.00125442	0.000915256	0.000630888	0.000230851	0.000593032	0.000562568	0.000569963	0.000765892	0.000982358	0.00112736	0.00191369	0.0019425	0.000949264	0.000219209	0.000141014	0.000613094	0.000392734	0.000648472	0.000367611	0.00114673	0.00092018	0.00141512	0.0027419	0.00205242	0.00136231	0.000561287	0.000523501	0.000333949	4.43341e-05	0.000305592	0.000279347	0.000860956	0.000698718	0.000795494	0.00279012	0.00125218
Bacteria	Proteobacteria	Betaproteobacteria	Burkholderiales	Alcaligenaceae	Achromobacter	0	0	0	2.96165e-05	0	0	0	0	0	0	0	0	0	0	0	0	0	2.81841e-05	0	0	0	0	0	0	0	0	0	0	2.35944e-05	4.10181e-05	0.000426517	0.00290496	0	0	0	0	0	0	0	0	5.37475e-05	0	0.0016534	0.00121424
Bacteria	Proteobacteria	Betaproteobacteria	Burkholderiales	Alcaligenaceae	Pigmentiphaga	0	0	0	5.92329e-05	3.61115e-05	0	0	0	0	0	0	4.61702e-05	0	3.51605e-05	0	0	0	0	0	3.2375e-05	0	0	0	4.37924e-05	0	0	0	0	4.71887e-05	0	0	0	3.24359e-05	0	2.27609e-05	0.000244896	0	0	0	0	2.68738e-05	3.18198e-05	5.16689e-05	0.000113835
Bacteria	Proteobacteria	Betaproteobacteria	Burkholderiales	Burkholderiaceae	Other	0.000305304	0.000258076	0.000101705	0.000325781	0.000144446	0.000150421	0.000398979	0.00031027	0.000114038	0.000124808	0.000210296	0.000184681	0.000481838	0.000246124	9.49938e-05	0.000255297	0.000368384	0.000281841	0.000659892	0.000420875	0.000425532	0.000501049	0.000141014	0.000656886	0.000196367	8.45833e-05	0.000269581	0.000167232	0.000212349	0.000266617	0.000487448	0.000631512	0.000421667	0.000347464	0.000273131	0.000467529	8.86682e-05	6.79094e-05	3.10385e-05	0.000276736	0.000161243	9.54593e-05	0.000310013	0.000227669
Bacteria	Proteobacteria	Betaproteobacteria	Burkholderiales	Burkholderiaceae		0.000261689	0.000344101	0.000372919	0.000177699	0.000433338	0.000270758	0.000159591	0.000398918	0.000342114	0.00016641	0.000294415	0.000277021	0.00126019	0.000351605	9.49938e-05	0.000357416	0.000900495	0.000591866	0.00112182	0.000356125	0.000654664	3.13156e-05	0	0.000350339	0.000392734	0.000563889	0.000245074	0.000430025	0.000471887	0.000225599	0.00103583	0.00050521	0.000843334	0.000187096	0.000273131	0.00249349	0.000221671	0.000169774	0.000186231	0.000245987	0.000134369	0.000127279	0.000361682	0.000227669
Bacteria	Proteobacteria	Betaproteobacteria	Burkholderiales	Burkholderiaceae	Burkholderia	0.0530792	0.0440449	0.0337661	0.0516807	0.0672396	0.0412756	0.106368	0.0824432	0.0609534	0.049299	0.0320071	0.028764	0.0305782	0.0299568	0.0353377	0.0427878	0.058041	0.0510414	0.0700475	0.0659803	0.0385597	0.0108978	0.019883	0.0643749	0.0292914	0.0299707	0.0245809	0.0379856	0.0334096	0.0244878	0.0341214	0.0245658	0.0305222	0.0374726	0.0299306	0.182403	0.0296152	0.0266884	0.0226271	0.0313019	0.0326248	0.022592	0.0236127	0.0301662
Bacteria	Proteobacteria	Betaproteobacteria	Burkholderiales	Burkholderiaceae	Pandoraea	4.36148e-05	0	3.39018e-05	0	3.61115e-05	0	0	0	0	0	0	0	7.4129e-05	3.51605e-05	0	0.000102119	0.000122795	2.81841e-05	0	3.2375e-05	6.54664e-05	0	0	4.37924e-05	3.27279e-05	2.81944e-05	2.45074e-05	7.16709e-05	0	0	0.000487448	6.31512e-05	0	2.6728e-05	2.27609e-05	8.90531e-05	0	0	0	0	2.68738e-05	0	0.000103338	3.79449e-05
Bacteria	Proteobacteria	Betaproteobacteria	Burkholderiales	Comamonadaceae	Other	0.000174459	0.000129038	0.000101705	0.000177699	0.000252781	0.000391095	0.000159591	0.000177297	0.000285095	0.000540833	0.000252355	0.000230851	0.000444774	0.000246124	0	0.000510595	0.000327453	0.000225473	0.000197968	0.000259	0.000229133	9.39467e-05	0	0.00109481	0.000229095	0.000140972	0.000122537	0.000286684	0.000283132	0.000328145	0.000426517	0.000442059	0.000648719	0.00026728	0.000364174	0.000311686	0.000399007	0.000169774	0.000155193	0.000338233	0.000537475	0.000318198	0.00211843	0.00193519
Bacteria	Proteobacteria	Betaproteobacteria	Burkholderiales	Comamonadaceae		0.000872296	0.00266678	0.000881446	0.000829261	0.00115557	0.000902527	0.00135653	0.00106378	0.000456152	0.000998461	0.00117766	0.000600212	0.00226093	0.000457087	0.000474969	0.00117437	0.000736769	0.00219836	0.00112182	0.00187775	0.000851064	0.000313156	0.000211521	0.00481717	0.000229095	0.000394722	0.000294089	0.00102728	0.000778614	0.00147665	0.00389959	0.00808336	0.00175154	0.00144331	0.00282235	0.00734688	8.86682e-05	0.000373502	0.000403501	0.00147592	0.000886835	0.00165463	0.0186525	0.0119526
Bacteria	Proteobacteria	Betaproteobacteria	Burkholderiales	Comamonadaceae	Azohydromonas	0	0	0	0	0	0	0	0	0	0	0	0	0	0	0	0	0	0	0	0	0	0	0	4.37924e-05	0	0	0	0	0	0	0	0	0	0	0	0	0	0	0	0	0	0	0	0
Bacteria	Proteobacteria	Betaproteobacteria	Burkholderiales	Comamonadaceae	Delftia	0	0	0	0	0	0	0	0	0	0	0	0	0	0	0	0	0	0	0	0	0	0	0	0	0	0	0	0	0	0	0	3.15756e-05	0	0	2.27609e-05	0	0	0	0	0	0	0	5.16689e-05	3.79449e-05
Bacteria	Proteobacteria	Betaproteobacteria	Burkholderiales	Comamonadaceae	Hydrogenophaga	0	0	0	0	0	0	0	0	0	0	0	0	0	0	0	0	0	5.63682e-05	0	0	0	0	0	0	0	0	0	0	0	0	0	3.15756e-05	0	0	0	0	0	0	0	0	0	0	0	0
Bacteria	Proteobacteria	Betaproteobacteria	Burkholderiales	Comamonadaceae	Hylemonella	4.36148e-05	8.60252e-05	0	0	0	3.00842e-05	0	8.86486e-05	0	8.32051e-05	8.41184e-05	0.000184681	0.000148258	3.51605e-05	0	0	4.09316e-05	0	0.000131978	0	0	0	0	0.000919641	0	2.81944e-05	2.45074e-05	7.16709e-05	9.43775e-05	4.10181e-05	0.000304655	9.47269e-05	6.48719e-05	8.01839e-05	0.000113804	0.000333949	8.86682e-05	0	0	0.000153742	5.37475e-05	9.54593e-05	0.0016534	0.000683008
Bacteria	Proteobacteria	Betaproteobacteria	Burkholderiales	Comamonadaceae	Limnohabitans	0	0	0	0	0	0	0	0	0	0	4.20592e-05	0	0	0	0	0	0	0	0	0	0	0	0	0	0	0	0	0	0	0	0	0	0	0	0	0	0	0	0	0	5.37475e-05	0	0	0
Bacteria	Proteobacteria	Betaproteobacteria	Burkholderiales	Comamonadaceae	Methylibium	0	0	0	5.92329e-05	0	0	0	0	0	0	0	0	0	0	0	0	8.18632e-05	0	0	6.47501e-05	0	0	0	4.37924e-05	0	0	0	0	0	0	6.0931e-05	0	0	5.34559e-05	6.82827e-05	0	4.43341e-05	0	0	0	0	3.18198e-05	0	3.79449e-05
Bacteria	Proteobacteria	Betaproteobacteria	Burkholderiales	Comamonadaceae	Paucibacter	0	0	0	0	0	0	0	0	0	0	0	0	0	0	0	0	0	0	0	0	0	0	0	0	0	0	0	0	0	0	0	0	3.24359e-05	0	0	0	0	0	0	0	2.68738e-05	0	0	0
Bacteria	Proteobacteria	Betaproteobacteria	Burkholderiales	Comamonadaceae	Polaromonas	0	0	0	0	0	0	0	0	0	0	0	0	3.70645e-05	0	0	0	0	0	0	0	0	0	0	0	0	0	0	0	0	0	0	0	0	0	0	0	0	0	0	0	0	0	0	0
Bacteria	Proteobacteria	Betaproteobacteria	Burkholderiales	Comamonadaceae	Ramlibacter	0	0	0	0	0	0	0	0	0	0	0	0	0	0	0	0	0	0	0	0	0	0	0	4.37924e-05	0	0	0	0	0	0	0	0	0	0	0	0	0	0	0	0	0	0	0	0
Bacteria	Proteobacteria	Betaproteobacteria	Burkholderiales	Comamonadaceae	Roseateles	0	0	3.39018e-05	0	3.61115e-05	6.01685e-05	0	4.43243e-05	0	0	4.20592e-05	0	0.000111193	0	0	5.10595e-05	8.18632e-05	0	0	9.71251e-05	3.27332e-05	0	7.05069e-05	0.000131377	0	8.45833e-05	0	2.38903e-05	0	4.10181e-05	0	6.31512e-05	0	2.6728e-05	4.55218e-05	0	0	0	0	3.07484e-05	8.06213e-05	0	0.000258345	0.000227669
Bacteria	Proteobacteria	Betaproteobacteria	Burkholderiales	Comamonadaceae	Rubrivivax	0	0	0	0	0	3.00842e-05	0	0	0	0	0	0	0	0	0	0	0	0	0	0	0	0	0	0	0	0	2.45074e-05	0	0	0	0	0	0	0	2.27609e-05	0	0	0	0	0	2.68738e-05	0	5.16689e-05	0
Bacteria	Proteobacteria	Betaproteobacteria	Burkholderiales	Oxalobacteraceae	Other	4.36148e-05	4.30126e-05	3.39018e-05	2.96165e-05	0	0	0	8.86486e-05	5.7019e-05	4.16025e-05	0	4.61702e-05	0.000518903	0	0	5.10595e-05	0.000122795	0.000197289	0.000263957	3.2375e-05	9.81997e-05	0	0	4.37924e-05	0	2.81944e-05	9.80296e-05	2.38903e-05	0.000117972	0.000348654	0.000304655	0.000315756	0.000129744	5.34559e-05	0.000182087	0.00207049	0	3.39547e-05	3.10385e-05	0	5.37475e-05	9.54593e-05	0.000206676	0.000265614
Bacteria	Proteobacteria	Betaproteobacteria	Burkholderiales	Oxalobacteraceae		0.00601884	0.00619381	0.00745839	0.00571598	0.0106168	0.00526474	0.00390999	0.00833296	0.00764055	0.0016641	0.00172443	0.00156979	0.0067828	0.0053444	0.00484469	0.00602502	0.00552577	0.0139793	0.00376138	0.00359363	0.00618658	0.000501049	0.000493549	0.0017517	0.00684012	0.00425736	0.00409274	0.00477806	0.00396385	0.00488115	0.00591031	0.0219766	0.00606552	0.00136313	0.00425629	0.0245119	0.00354673	0.00237683	0.00310385	0.00307484	0.00255301	0.00260922	0.022321	0.0120285
Bacteria	Proteobacteria	Betaproteobacteria	Burkholderiales	Oxalobacteraceae	Herminiimonas	0	0	0	0	0	0	0	0	0	0	0	0	0	0	0	0	0	0	0	0	0	0	0	0	3.27279e-05	0	0	0	0	0	0	0	0	0	0	0	0	0	0	0	0	0	0	0
Bacteria	Proteobacteria	Betaproteobacteria	Burkholderiales	Oxalobacteraceae	Janthinobacterium	0	0	6.78035e-05	8.88494e-05	3.61115e-05	3.00842e-05	0	0.000221621	5.7019e-05	8.32051e-05	8.41184e-05	0	0.0197924	3.51605e-05	9.49938e-05	5.10595e-05	0.0115836	0.0017756	0.0280784	0.000259	0.0145008	3.13156e-05	0	0.00017517	3.27279e-05	2.81944e-05	0.000245074	7.16709e-05	0.0012741	0.0132693	0.0122471	0.021282	0.0158287	0.000160368	0.000113804	0.0178552	0	0	0	3.07484e-05	0.000295612	0.00311834	0.0175158	0.00914472
Bacteria	Proteobacteria	Betaproteobacteria	Burkholderiales	Oxalobacteraceae	Polynucleobacter	0	0	0	0	0	0	0	0	0	0	0	0	0	0	0	0	0	0	0	0	0	0	0	0	0	2.81944e-05	0	0	0	0	0	0	0	0	0	0	0	0	0	0	0	0	0	0
Bacteria	Proteobacteria	Betaproteobacteria	Burkholderiales	Oxalobacteraceae	Ralstonia	0	0	0	2.96165e-05	0	0	7.97957e-05	0	0	0	0	0	0	0	0	0	0	0	0	0	0	0	0	0.000131377	0	0	0	0	0	0	0	0	0	0	0	0	0	6.79094e-05	0	0	0	0	0	0
Bacteria	Proteobacteria	Betaproteobacteria	Gallionellales	Gallionellaceae	Other	0	0	0	0	0	0	0	0	0	0	0	0	3.70645e-05	0	0	0	0	0	0	0	0	0	0	0	0	0	0	0	0	0	0	0	0	0	0	0	0	0	0	0	0	0	0	0
Bacteria	Proteobacteria	Betaproteobacteria	Gallionellales	Gallionellaceae	Gallionella	0	0	3.39018e-05	5.92329e-05	0	3.00842e-05	0	0	0	0	0	0	3.70645e-05	0	9.49938e-05	5.10595e-05	0	2.81841e-05	0	6.47501e-05	0	0	0	0	3.27279e-05	0	2.45074e-05	0	0	0	0	0	0	0	0	0	0	6.79094e-05	3.10385e-05	0	0	0	0	0
Bacteria	Proteobacteria	Betaproteobacteria	Methylophilales	Other	Other	0	0	0	0	0	0	0	0	0	0	0	0	0	0	0	0	0	0	0	0	0	0	0	0	0	0	0	2.38903e-05	0	0	0	3.15756e-05	0	0	0	0	0	0	0	0	0	0	0	0
Bacteria	Proteobacteria	Betaproteobacteria	Methylophilales			0	0	0	0	0	0	0	0	0	0	0	0	0	0	0	0	0	0	0	0	0	0	0	0	0	0	0	0	0	0	0	0	0	2.6728e-05	0	0	0	0	0	0	0	3.18198e-05	0	0
Bacteria	Proteobacteria	Betaproteobacteria	Methylophilales	Methylophilaceae		0	0	0	2.96165e-05	0	6.01685e-05	7.97957e-05	0	0	0.000124808	0.000126178	9.23404e-05	0	0	0	0	0	5.63682e-05	0	0	0	3.13156e-05	0	0	3.27279e-05	0	0	0	0	0	0	0	0	2.6728e-05	0	0	0	3.39547e-05	0	0	0	0	0	0
Bacteria	Proteobacteria	Betaproteobacteria	Neisseriales	Neisseriaceae	Other	0	0	3.39018e-05	0	0	0	0	0	0	0	0	4.61702e-05	0.000111193	0	0	0	4.09316e-05	0	0	0	0	0	0	0	0	0	0	0	2.35944e-05	2.0509e-05	0	0	0	0	6.82827e-05	0	0	0	0	3.07484e-05	0	0	0	0
Bacteria	Proteobacteria	Betaproteobacteria	Neisseriales	Neisseriaceae		0	0	0.000339018	2.96165e-05	3.61115e-05	0	0	8.86486e-05	0	4.16025e-05	0	0	0.000593032	3.51605e-05	0	0	0	0	0	0	0	0	0	0	0	0	0	0	0	6.15271e-05	0	0	0	0	0.00166155	0	0	0	0	0	0	3.18198e-05	0	0
Bacteria	Proteobacteria	Betaproteobacteria	Neisseriales	Neisseriaceae	Vogesella	0	0	3.39018e-05	0	0	0	0	0	0	0	0	0	0	0	0	0	0	0	0	0	0	0	0	0	0	0	0	0	0	2.0509e-05	0	3.15756e-05	0	0	0	0	0	0	0	0	0	0	0	0
Bacteria	Proteobacteria	Betaproteobacteria	Nitrosomonadales	Nitrosomonadaceae	Nitrosovibrio	0	0	0	0	0	0	0	0	0	0	4.20592e-05	0	0	0	0	0.000102119	0	0	0	0	3.27332e-05	0	0	0	0	2.81944e-05	0	0	0	4.10181e-05	0	0	6.48719e-05	0	0	0	0	0	0	0	0	0	0	0
Bacteria	Proteobacteria	Betaproteobacteria	Procabacteriales	Procabacteriaceae		0.000523378	0.000559164	0.000508526	0.000444247	0.000361115	0.000661853	0.000319183	0.00062054	0.000855286	0.000707243	0.000252355	0.000507872	0.000111193	0.000316445	0.000379975	0.000153178	4.09316e-05	0.00014092	0.000164973	0.00019425	0.000261866	0.00028184	0.000282028	0.000569302	0.000163639	0.00025375	0.000245074	0.000238903	0.000212349	0.000225599	0	0.000126302	6.48719e-05	0.000160368	0.00025037	0.000155843	0.000177336	0.000475366	0.000403501	0.000245987	0.000107495	9.54593e-05	0	0.000227669
Bacteria	Proteobacteria	Betaproteobacteria	Procabacteriales	Procabacteriaceae	Procabacter	0	0	0	0	0	0	0	0	0	0	0	0	0	0	0	0	0	0	0	0	0	0	0	0	0	0	0	0	0	0	0	0	0	0	0	0	0	0	0	0	0	0	0	0
Bacteria	Proteobacteria	Betaproteobacteria	Rhodocyclales	Rhodocyclaceae	Other	0.000218074	0	0	2.96165e-05	7.2223e-05	0.000120337	7.97957e-05	0.000132973	5.7019e-05	0.00016641	0	9.23404e-05	3.70645e-05	0.000105482	9.49938e-05	0.000459535	8.18632e-05	0.00014092	3.29946e-05	0.000161875	9.81997e-05	6.26311e-05	0	4.37924e-05	0.000196367	2.81944e-05	7.35222e-05	9.55612e-05	0.000117972	6.15271e-05	0	3.15756e-05	3.24359e-05	0.000106912	9.10436e-05	0.000400739	4.43341e-05	6.79094e-05	0.000155193	0.000215239	0.000134369	6.36395e-05	5.16689e-05	0.000113835
Bacteria	Proteobacteria	Betaproteobacteria	Rhodocyclales	Rhodocyclaceae		0	0	0	0	0	0	0	0	0	0	0	4.61702e-05	3.70645e-05	0	0	0	0	0	0	0	3.27332e-05	0	7.05069e-05	0	0	0	0	4.77806e-05	0	0	6.0931e-05	3.15756e-05	0.000129744	0	0	4.45266e-05	0	3.39547e-05	0	3.07484e-05	2.68738e-05	0	0.000258345	3.79449e-05
Bacteria	Proteobacteria	Betaproteobacteria	Rhodocyclales	Rhodocyclaceae	C39	4.36148e-05	0	0	2.96165e-05	0	0	0	0	5.7019e-05	4.16025e-05	0	0	0	0	0	0	0	0	0	0	0	0	0	4.37924e-05	0	0	0	0	0	2.0509e-05	0	0	0	0	0	0	0	0	0	0	0	0	0	0
Bacteria	Proteobacteria	Betaproteobacteria	Rhodocyclales	Rhodocyclaceae	Candidatus Accumulibacter	0	0	0	0	0	3.00842e-05	0	0	0	4.16025e-05	0	9.23404e-05	3.70645e-05	3.51605e-05	0	0	0	0	0	0	0	0	0	0	0	2.81944e-05	0	0	0	0	0	0	0	0	0	8.90531e-05	0	0	0	3.07484e-05	0	3.18198e-05	0	0
Bacteria	Proteobacteria	Betaproteobacteria	Rhodocyclales	Rhodocyclaceae	Dechloromonas	0	0	0	0	0	0.000150421	0	4.43243e-05	0.000114038	4.16025e-05	4.20592e-05	0.000138511	0	7.0321e-05	0	5.10595e-05	0.000122795	0.00014092	0	3.2375e-05	9.81997e-05	0	0	0	9.81836e-05	8.45833e-05	2.45074e-05	4.77806e-05	0.000141566	2.0509e-05	6.0931e-05	3.15756e-05	6.48719e-05	2.6728e-05	0	0.000111316	8.86682e-05	0	3.10385e-05	6.14968e-05	0	3.18198e-05	0	0
Bacteria	Proteobacteria	Betaproteobacteria	Rhodocyclales	Rhodocyclaceae	K82	0	0	0	0	3.61115e-05	0	0	0	0	0	0	0	0	0	0	0	4.09316e-05	0	0	0	0	0	0	0	0	0	0	0	0	0	0	0	3.24359e-05	0	0	0	0	0	3.10385e-05	3.07484e-05	2.68738e-05	3.18198e-05	0	0
Bacteria	Proteobacteria	Betaproteobacteria	Rhodocyclales	Rhodocyclaceae	Propionivibrio	0	0	0	0	0	0	0	0	0	0	0	0	0	0	0	0	0	2.81841e-05	3.29946e-05	0	0	0	0	0	0	0	0	0	2.35944e-05	0	0	0	0	0	0	2.22633e-05	0	0	0	3.07484e-05	0	3.18198e-05	0	0
Bacteria	Proteobacteria	Betaproteobacteria	Rhodocyclales	Rhodocyclaceae	Sterolibacterium	0	0	0	0	0	0	0	0	0	0	4.20592e-05	0	3.70645e-05	0	0	0	4.09316e-05	0	0	0	0	0	0	0	3.27279e-05	0	0	0	0	2.0509e-05	6.0931e-05	0	0	0	2.27609e-05	2.22633e-05	0	0	3.10385e-05	0	0	3.18198e-05	0	0
Bacteria	Proteobacteria	Betaproteobacteria	Rhodocyclales	Rhodocyclaceae	Uliginosibacterium	0	0	3.39018e-05	0	0	0	0	0	0	0	0	0	0	0	0	0	0	0	0	0	0	0	0	0	0	2.81944e-05	0	0	0	0	0	0	0	0	0	0	0	0	0	0	0	0	0	0
Bacteria	Proteobacteria	Betaproteobacteria	SBla14			0	0	0	0	3.61115e-05	0	0	0	0	0	0	0	3.70645e-05	0	9.49938e-05	0	0	0	3.29946e-05	3.2375e-05	3.27332e-05	0	7.05069e-05	0	6.54557e-05	0	0	0	0	4.10181e-05	0	9.47269e-05	0	2.6728e-05	0	4.45266e-05	0	0	0	0	0	0	0	0
Bacteria	Proteobacteria	Betaproteobacteria	SC-I-84			0.000130844	8.60252e-05	0.000271214	8.88494e-05	0.000144446	0.000361011	0.000159591	4.43243e-05	5.7019e-05	0.000249615	0.000168237	0	3.70645e-05	3.51605e-05	0.000189988	0.000204238	4.09316e-05	5.63682e-05	0	3.2375e-05	0.000130933	3.13156e-05	0.000211521	8.75848e-05	6.54557e-05	2.81944e-05	2.45074e-05	7.16709e-05	7.07831e-05	0.000143563	6.0931e-05	3.15756e-05	0.000227052	0.00013364	0.000182087	4.45266e-05	4.43341e-05	0	9.31156e-05	6.14968e-05	0.000107495	0	5.16689e-05	3.79449e-05
Bacteria	Proteobacteria	Betaproteobacteria	Thiobacterales			0	0	3.39018e-05	0	0.000108335	3.00842e-05	0	0	0	0	0	0	0	3.51605e-05	0	0	0	5.63682e-05	9.89838e-05	3.2375e-05	0	0	0	0	0	0	2.45074e-05	9.55612e-05	7.07831e-05	4.10181e-05	0	3.15756e-05	6.48719e-05	2.6728e-05	4.55218e-05	4.45266e-05	0	0	0	3.07484e-05	0	0	0	3.79449e-05
Bacteria	Proteobacteria	Deltaproteobacteria				4.36148e-05	0	0	0	3.61115e-05	0	0	0	0	4.16025e-05	0	4.61702e-05	3.70645e-05	7.0321e-05	0	0	0	8.45523e-05	0	0	6.54664e-05	3.13156e-05	0	4.37924e-05	0	2.81944e-05	2.45074e-05	0	2.35944e-05	0	0	3.15756e-05	0	5.34559e-05	0.000136565	0	8.86682e-05	6.79094e-05	0	0	0	0	5.16689e-05	0
Bacteria	Proteobacteria	Deltaproteobacteria	Bdellovibrionales	Bacteriovoracaceae		0	0	0	0	0	0	0	0	0	0	0	0	0	0	0	0	0	0	0	0	0	0	0	0	0	0	0	0	0	0	0	0	0	2.6728e-05	2.27609e-05	0	0	0	0	0	0	0	0	0
Bacteria	Proteobacteria	Deltaproteobacteria	Bdellovibrionales	Bdellovibrionaceae	Bdellovibrio	8.72296e-05	8.60252e-05	0	0.000148082	0.000108335	3.00842e-05	0.000159591	0.000132973	0.000228076	4.16025e-05	4.20592e-05	0.000138511	0	3.51605e-05	0.000284981	5.10595e-05	8.18632e-05	5.63682e-05	0	3.2375e-05	0	3.13156e-05	7.05069e-05	0	9.81836e-05	8.45833e-05	7.35222e-05	7.16709e-05	9.43775e-05	0	0	3.15756e-05	9.73078e-05	0.000160368	0.00025037	8.90531e-05	8.86682e-05	6.79094e-05	6.20771e-05	6.14968e-05	8.06213e-05	0.000254558	5.16689e-05	7.58898e-05
Bacteria	Proteobacteria	Deltaproteobacteria	FAC87			0	0	3.39018e-05	0	0	0	0	0	0	4.16025e-05	4.20592e-05	0	0	0	0	0	0	0	0	0	0	0	0	4.37924e-05	0	0	0	0	0	0	0	3.15756e-05	0	2.6728e-05	4.55218e-05	2.22633e-05	0	0	0	0	0	0	0	0
Bacteria	Proteobacteria	Deltaproteobacteria	MIZ46			0.0014829	0.00240871	0.00203411	0.00177699	0.00140835	0.0015343	0.00143632	0.00132973	0.00153951	0.000457628	0.00138795	0.00129277	0.00118606	0.00154706	0.00199487	0.00158284	0.00114608	0.00143739	0.00042893	0.000679876	0.00104746	0.000250525	0.000211521	0.000481717	0.0031746	0.00341153	0.00328399	0.0012423	0.00257179	0.000922907	0.000487448	0.000221029	0.00100551	0.00104239	0.00050074	0.000400739	0.0058521	0.00482157	0.0073251	0.00178341	0.00171992	0.00124097	0.000361682	0.000417394
Bacteria	Proteobacteria	Deltaproteobacteria	Myxococcales	Other	Other	0	0	0	0	0	0	0	0	0	0	0	0	0	0	0	0	0	0	0	0	0	0	0	0	0	0	0	0	0	0	0	0	0	0	0	0	0	0	0	0	0	0	0	0
Bacteria	Proteobacteria	Deltaproteobacteria	Myxococcales			0.000785066	0.000731214	0.000915347	0.00136236	0.00119168	0.00123345	0.000718162	0.000398918	0.000399133	0.00120647	0.00176649	0.000784893	0.000593032	0.00147674	0.000854944	0.000868011	0.000532111	0.00062005	0.000197968	0.000259	0.000490998	0.000626311	0.000282028	0.00105102	0.000490918	0.000394722	0.000735222	0.000573367	0.000684237	0.000553744	0.000304655	6.31512e-05	0.000583847	0.00138985	0.00416524	0.000645635	0.00075368	0.00115446	0.000993234	0.00144518	0.00128994	0.000986413	0.000206676	0.000417394
Bacteria	Proteobacteria	Deltaproteobacteria	Myxococcales	0319-6G20		4.36148e-05	0	3.39018e-05	0	0	0	0	0	0	0	4.20592e-05	9.23404e-05	0	3.51605e-05	0	0	0	0	0	0	0	0	0	0	0	2.81944e-05	0	0	0	0	0	0	0	5.34559e-05	0	0	4.43341e-05	0	0	3.07484e-05	0	3.18198e-05	5.16689e-05	3.79449e-05
Bacteria	Proteobacteria	Deltaproteobacteria	Myxococcales	Cystobacterineae		0	8.60252e-05	3.39018e-05	0	7.2223e-05	0	0	0	0	0	0.000168237	0.000138511	3.70645e-05	3.51605e-05	0	0	4.09316e-05	2.81841e-05	3.29946e-05	0	0	3.13156e-05	7.05069e-05	8.75848e-05	0	5.63889e-05	0	4.77806e-05	2.35944e-05	2.0509e-05	0	0	0	0.00013364	2.27609e-05	4.45266e-05	0	3.39547e-05	0	0	0	0	0	0
Bacteria	Proteobacteria	Deltaproteobacteria	Myxococcales	Haliangiaceae		4.36148e-05	8.60252e-05	0.000169509	8.88494e-05	0.000108335	0.000150421	0	4.43243e-05	5.7019e-05	8.32051e-05	0.000210296	4.61702e-05	0	0.000105482	0.000189988	5.10595e-05	4.09316e-05	8.45523e-05	0	0	9.81997e-05	6.26311e-05	0	8.75848e-05	6.54557e-05	5.63889e-05	0	0	0	4.10181e-05	6.0931e-05	3.15756e-05	3.24359e-05	0.000160368	0.000182087	4.45266e-05	0	3.39547e-05	3.10385e-05	6.14968e-05	0.000161243	6.36395e-05	5.16689e-05	0
Bacteria	Proteobacteria	Deltaproteobacteria	Myxococcales	Myxococcaceae		0.000261689	0.000301088	0.000203411	0.000177699	0.000216669	0.000300842	0.000159591	0.000265946	0.000342114	0.000249615	0.000126178	0.000138511	0.000185322	0.000457087	0.000379975	0.000357416	0.00024559	8.45523e-05	0	3.2375e-05	0.000196399	9.39467e-05	0	0.000131377	0.000720013	0.000620277	0.00056367	0.000334464	0.000731425	0.000389672	0	3.15756e-05	0.000194616	0.00013364	4.55218e-05	4.45266e-05	0.00155169	0.00152796	0.00117946	0.000307484	0.000483728	0.000381837	5.16689e-05	0
Bacteria	Proteobacteria	Deltaproteobacteria	Myxococcales	Myxococcaceae	Anaeromyxobacter	0	8.60252e-05	0	2.96165e-05	0	6.01685e-05	0	4.43243e-05	0	0	0	0	0	0	0	5.10595e-05	4.09316e-05	0	0	6.47501e-05	0	0	0	0	0	0	2.45074e-05	0	2.35944e-05	2.0509e-05	0	0	0	0	4.55218e-05	0	0	0	0	0	2.68738e-05	0	0	0
Bacteria	Proteobacteria	Deltaproteobacteria	Myxococcales	Nannocystaceae	Nannocystis	0	0	0	0	0	0	0	0	0	0	0	0	0	0	0	0	0	0	0	0	0	0	0	0.000131377	0	0	0	0	0	0	0	0	0	0	0	0	0	0	0	0	0	0	0	0
Bacteria	Proteobacteria	Deltaproteobacteria	Myxococcales	Nannocystaceae	Plesiocystis	0	0	0	0	0	0	0	0	0	0	0	0	0	0	0	0	0	0	0	0	0	0	0	0	0	0	0	0	0	0	0	0	0	5.34559e-05	0	0	0	0	0	0	0	0	0	0
Bacteria	Proteobacteria	Deltaproteobacteria	Myxococcales	Polyangiaceae	Other	0	0	3.39018e-05	2.96165e-05	0	0	0	0	0	8.32051e-05	0	0	0	0	0	0	0	0	0	0	0	0	0	0	0	2.81944e-05	2.45074e-05	0	0	2.0509e-05	0	0	0	0	2.27609e-05	6.67899e-05	0	0	0	0	0	0	0	3.79449e-05
Bacteria	Proteobacteria	Deltaproteobacteria	Myxococcales	Polyangiaceae		0	0	0	2.96165e-05	0	6.01685e-05	0	0	0	0	0	0	0	0	0	0	0	0	0	0	0	0	0	0	0	0	0	0	0	0	0	0	3.24359e-05	5.34559e-05	9.10436e-05	0	0	0	0	0	5.37475e-05	0	0	0
Bacteria	Proteobacteria	Deltaproteobacteria	Spirobacillales			0.000610607	0.000645189	0.000644133	0.000325781	0.000288892	0.000691937	0.000478774	0.000443243	0.000285095	0.000624038	0.000336474	0.000461702	0.000481838	0.000281284	0.000569963	0.000408476	0.000286521	0.000225473	0.000164973	6.47501e-05	0.000261866	0.000501049	0.000775576	0.000350339	9.81836e-05	0.000281944	0.000269581	0.000167232	0.000212349	0.000307636	6.0931e-05	6.31512e-05	0.00016218	0.000240552	0.000432457	0.000222633	0.000487675	0.000407456	0.000341424	0.00018449	0.000188116	0.000318198	0.000103338	7.58898e-05
Bacteria	Proteobacteria	Deltaproteobacteria	Syntrophobacterales	Syntrophobacteraceae		0.011776	0.0156566	0.0112215	0.0119058	0.010689	0.0114922	0.0108522	0.0114357	0.00918007	0.012356	0.0140478	0.0162057	0.00656042	0.0107943	0.0109243	0.00924177	0.00929147	0.00817339	0.00353042	0.00657213	0.0102455	0.0127454	0.00817881	0.0108605	0.0105384	0.00837375	0.0101216	0.00654594	0.0105939	0.00754732	0.00225445	0.00290496	0.00645475	0.00751056	0.0107887	0.00289423	0.00731513	0.00838681	0.0073251	0.00602669	0.00782027	0.00649123	0.00227343	0.00341504
Bacteria	Proteobacteria	Gammaproteobacteria	Other	Other	Other	0	4.30126e-05	3.39018e-05	2.96165e-05	7.2223e-05	3.00842e-05	0	8.86486e-05	0	8.32051e-05	8.41184e-05	4.61702e-05	7.4129e-05	3.51605e-05	0.000189988	5.10595e-05	0	0	0.000131978	0.000161875	3.27332e-05	6.26311e-05	0	0.000131377	9.81836e-05	2.81944e-05	0	4.77806e-05	4.71887e-05	4.10181e-05	0.000121862	0	3.24359e-05	8.01839e-05	6.82827e-05	2.22633e-05	0.000133002	0	6.20771e-05	6.14968e-05	0	0	5.16689e-05	0
Bacteria	Proteobacteria	Gammaproteobacteria				0	0	3.39018e-05	2.96165e-05	0	0	0	4.43243e-05	0	0	0	0	0	0	0	0	0.000122795	0	0	0	0	0	0	0	0	2.81944e-05	0	2.38903e-05	0	4.10181e-05	0	0	0	5.34559e-05	0	0	0	0	0	3.07484e-05	2.68738e-05	9.54593e-05	0	3.79449e-05
Bacteria	Proteobacteria	Gammaproteobacteria	Aeromonadales	Aeromonadaceae		0	0	0	0	0	0	0	0	0	0	0	0	3.70645e-05	0	0	0	0	0	6.59892e-05	0	0	0	0	0	0	0	0	0	0	0	0	0	0	0	0	0	0	0	0	0	0	0	5.16689e-05	0
Bacteria	Proteobacteria	Gammaproteobacteria	Alteromonadales	Alteromonadaceae	Cellvibrio	0	0	0	0	0	0	0	0	0	0	0	0	0	0	0	0	0	0	0	0	0	0	0	0	0	0	0	0	0	0	0	0	0	2.6728e-05	0	0	0	0	0	0	0	0	0	0
Bacteria	Proteobacteria	Gammaproteobacteria	Alteromonadales	Alteromonadaceae	HB2-32-21	0	0	0	0	0	0	0	0	0	0	0	0	0	0	0	0	0	0	3.29946e-05	0	0	0	0	0	0	0	0	0	0	0	0	3.15756e-05	0	0	0	0	0	0	0	0	0	0	0	0
Bacteria	Proteobacteria	Gammaproteobacteria	Chromatiales	Other	Other	0	0	0	0	0	0	0	0	0	0	0	0	0	0	0	0	0	0	0	0	0	0	0	0	3.27279e-05	0	0	0	2.35944e-05	0	0	0	0	0	0	0	4.43341e-05	0	0	0	2.68738e-05	0	0	0
Bacteria	Proteobacteria	Gammaproteobacteria	Chromatiales			4.36148e-05	4.30126e-05	0	2.96165e-05	3.61115e-05	0	0	0	0	0.000124808	4.20592e-05	4.61702e-05	0	7.0321e-05	0	0	0	0	0	3.2375e-05	6.54664e-05	6.26311e-05	7.05069e-05	4.37924e-05	0	0	0	0	0	2.0509e-05	0	0	3.24359e-05	2.6728e-05	0	2.22633e-05	0	0	3.10385e-05	0	2.68738e-05	0	0	0
Bacteria	Proteobacteria	Gammaproteobacteria	Enterobacteriales	Enterobacteriaceae	Other	0	0	0	5.92329e-05	0	0	0	0	0	0.000124808	0	0	0.000185322	0	0	0	8.18632e-05	0	0.000197968	9.71251e-05	0	0.000751574	0.000564056	0	0	0	0	0	2.35944e-05	8.20361e-05	0	6.31512e-05	0	2.6728e-05	0	0	0	0	0	0	0	0	5.16689e-05	3.79449e-05
Bacteria	Proteobacteria	Gammaproteobacteria	Enterobacteriales	Enterobacteriaceae		4.36148e-05	4.30126e-05	0.000237312	0.000207315	0.000397227	9.02527e-05	0.00143632	0.00062054	0.000171057	0.0016225	0.000967362	9.23404e-05	0.00107487	7.0321e-05	9.49938e-05	5.10595e-05	0.000900495	8.45523e-05	0.00290352	0.00320513	0.000752864	0.125294	0.0218572	0.000218962	3.27279e-05	2.81944e-05	7.35222e-05	7.16709e-05	0	0.00084087	0.00164514	0.00252605	0.000259488	0.00138985	0.000591783	0	0	3.39547e-05	3.10385e-05	6.14968e-05	2.68738e-05	0	0.00279012	0.00102451
Bacteria	Proteobacteria	Gammaproteobacteria	Enterobacteriales	Enterobacteriaceae	Buchnera	0	0	0	2.96165e-05	3.61115e-05	0	0	0	0	0	0	0	0	0	0	0	0	0	0	0	0	0	0	0	0	0	0	0	0	0	0	0	0	0	0	0	0	0	0	0	0	0	0	0
Bacteria	Proteobacteria	Gammaproteobacteria	Enterobacteriales	Enterobacteriaceae	Erwinia	0	0	0	0	0	0	0	0	0	0	0	0	0	0	0	0	0	0	0	0	0	3.13156e-05	0	0	0	0	0	0	0	0	0	0	0	0	0	0	0	0	0	0	0	0	5.16689e-05	0
Bacteria	Proteobacteria	Gammaproteobacteria	Enterobacteriales	Enterobacteriaceae	Plesiomonas	0	0	0	0	0	0	0	0	0	0	0	0	0	0	0	0	0	0	0	0	0	9.39467e-05	0	0	0	0	0	0	0	0	0	0	0	0	0	0	0	0	0	0	0	0	0	0
Bacteria	Proteobacteria	Gammaproteobacteria	Legionellales	Other	Other	0.000174459	0.00017205	0.000135607	5.92329e-05	0.000216669	0.000150421	0	0.000221621	0.000114038	0.000208013	4.20592e-05	0.000184681	3.70645e-05	0.000175803	9.49938e-05	0.000153178	0.000286521	0.00014092	0.000131978	0.0001295	0.000163666	9.39467e-05	0	0.000131377	9.81836e-05	0.000197361	0.000122537	0.000167232	7.07831e-05	0.000102545	0.000121862	9.47269e-05	6.48719e-05	2.6728e-05	9.10436e-05	0	0.000221671	0.000135819	3.10385e-05	9.22452e-05	8.06213e-05	9.54593e-05	5.16689e-05	3.79449e-05
Bacteria	Proteobacteria	Gammaproteobacteria	Legionellales			0.00318388	0.00309691	0.00240702	0.00355398	0.00310559	0.00303851	0.00343122	0.00350162	0.00313605	0.00416025	0.00277591	0.00221617	0.00151964	0.00277768	0.00284981	0.00234874	0.00180099	0.00163468	0.00131978	0.0019425	0.00235679	0.00209814	0.00246774	0.00416028	0.00235641	0.00236833	0.00203411	0.00145731	0.00174598	0.00172276	0.000731172	0.00101042	0.00136231	0.0020046	0.00191192	0.00140259	0.00394574	0.00244474	0.00332112	0.00126069	0.00120932	0.00155917	0.00155007	0.00106246
Bacteria	Proteobacteria	Gammaproteobacteria	Legionellales	Coxiellaceae		0.00715283	0.00765624	0.0057633	0.00793721	0.00754731	0.005716	0.00614427	0.00780107	0.00638613	0.0140201	0.00836978	0.0096034	0.00315048	0.0055202	0.00503467	0.00500383	0.00458434	0.00386122	0.00263957	0.00407925	0.00513912	0.00773495	0.0060636	0.0131815	0.00546555	0.00538514	0.00490148	0.00408524	0.00530873	0.00428639	0.00201072	0.00214714	0.0036977	0.0079382	0.00530329	0.00443039	0.00749246	0.00658721	0.00564902	0.00522723	0.00373545	0.00394565	0.00273845	0.00250436
Bacteria	Proteobacteria	Gammaproteobacteria	Legionellales	Coxiellaceae	Aquicella	0.00152652	0.00107532	0.00111876	0.00100696	0.0012639	0.000812274	0.000877753	0.00106378	0.00108336	0.00270416	0.00243943	0.00184681	0.000185322	0.000808692	0.000189988	0.000663773	0.000654906	0.000535498	0.000461924	0.000485625	0.000458265	0.00115868	0.0020447	0.00306547	0.000589102	0.0005075	0.000637192	0.000453916	0.000401104	0.000533235	0.000243724	0.000157878	0.000421667	0.00173732	0.00191192	0.000957321	0.000886682	0.000509321	0.000744925	0.000399729	0.000510602	0.000350018	5.16689e-05	0.000455339
Bacteria	Proteobacteria	Gammaproteobacteria	Legionellales	Coxiellaceae	Rickettsiella	4.36148e-05	0.000344101	0.000135607	0.000325781	0.000252781	6.01685e-05	0.00119694	8.86486e-05	0.000114038	0.00033282	0.000504711	0.000277021	7.4129e-05	0.000175803	9.49938e-05	5.10595e-05	8.18632e-05	0.00326936	9.89838e-05	0	0.000130933	0.000187893	0.000282028	8.75848e-05	0.000163639	0.000225555	2.45074e-05	9.55612e-05	0.000141566	0.000164072	6.0931e-05	0.000157878	0	0.000775111	0.000569022	0.000178106	8.86682e-05	0.000135819	0.00043454	0.00018449	5.37475e-05	0.000127279	0.000155007	7.58898e-05
Bacteria	Proteobacteria	Gammaproteobacteria	Legionellales	Legionellaceae	Other	0.000218074	0.000301088	0.000101705	8.88494e-05	3.61115e-05	0.000150421	0.000239387	0.00031027	0.000171057	0.000208013	0.000336474	0.000277021	0.000111193	0.000421926	0.000474969	0.000306357	0.000163726	0.000253657	0.000164973	9.71251e-05	0.000196399	6.26311e-05	0.000141014	0.000394132	0.000785469	0.000733055	0.000612685	0.000310574	0.000660642	0.000287126	0	0.000189454	0.000194616	0.000294008	0.000113804	0.00020037	0.00128569	0.00213915	0.00145881	0.000891704	0.000752466	0.000700035	0.000103338	0.000265614
Bacteria	Proteobacteria	Gammaproteobacteria	Legionellales	Legionellaceae		0.000479763	0.000645189	0.000440723	0.000592329	0.000361115	0.00021059	0.00103734	0.000398918	0.000456152	0.00108167	0.000925303	0.00133894	0.000296516	0.000246124	0.000949938	0.000357416	0.000409316	0.00047913	0.000230962	0.00032375	0.000589198	0.000344471	0.000352535	0.0017079	0.00101456	0.00112778	0.00120086	0.000860051	0.00101456	0.000553744	6.0931e-05	0.000347332	0.000648719	0.0011493	0.00170707	0.000734688	0.00257138	0.00336152	0.00254516	0.00144518	0.0016393	0.00108187	0	0.000569174
Bacteria	Proteobacteria	Gammaproteobacteria	Legionellales	Legionellaceae	Legionella	0.00191905	0.00309691	0.00206801	0.00337628	0.00238336	0.0017148	0.00215448	0.00243784	0.00279393	0.00453468	0.00264973	0.00323191	0.00404003	0.00583664	0.00645958	0.00679091	0.00421596	0.00448127	0.00158374	0.00320513	0.00540098	0.00131525	0.00148065	0.00363477	0.00667649	0.00637194	0.00583276	0.00372689	0.0046245	0.00254312	0.000670241	0.000947269	0.00298411	0.00251243	0.002094	0.00195917	0.00882249	0.0132423	0.00760444	0.00836357	0.00741716	0.00483661	0.00124005	0.00254231
Bacteria	Proteobacteria	Gammaproteobacteria	Legionellales	Legionellaceae	Tatlockia	0	0	0	0	0	3.00842e-05	7.97957e-05	0	0	0	0	0	0	0	0	5.10595e-05	0	0	0	0	0	0	0	8.75848e-05	0	2.81944e-05	0	0	2.35944e-05	0	0	0	3.24359e-05	8.01839e-05	6.82827e-05	0	0	0	0	0	8.06213e-05	0	0	3.79449e-05
Bacteria	Proteobacteria	Gammaproteobacteria	Methylococcales	Methylococcaceae		0	0	0	0	0	0	0	0	0	0	0	0	0	0	0	0	0	0	0	0	0	0	0	0	0	0	0	0	0	4.10181e-05	0	0	0	0	0	0	0	0	0	0	0	0	0	0
Bacteria	Proteobacteria	Gammaproteobacteria	Methylococcales	Methylococcaceae	Methylobacter	0	8.60252e-05	0.000101705	8.88494e-05	3.61115e-05	9.02527e-05	0	8.86486e-05	0	4.16025e-05	8.41184e-05	0	3.70645e-05	0.000105482	9.49938e-05	0	4.09316e-05	0	0	3.2375e-05	0	6.26311e-05	0	0	6.54557e-05	8.45833e-05	9.80296e-05	2.38903e-05	2.35944e-05	0.000123054	0	3.15756e-05	6.48719e-05	0	2.27609e-05	2.22633e-05	0.000133002	0.000203728	0.000155193	3.07484e-05	5.37475e-05	6.36395e-05	5.16689e-05	3.79449e-05
Bacteria	Proteobacteria	Gammaproteobacteria	Oceanospirillales	Alcanivoracaceae	Alcanivorax	0	0	0	0	0	0	0	0	0	0	0	0	0	0	0	0	0	0	3.29946e-05	0	0	0	0	0	0	0	0	0	0	0	0	3.15756e-05	0	0	0	0	0	0	0	0	0	0	0	0
Bacteria	Proteobacteria	Gammaproteobacteria	Oceanospirillales	Halomonadaceae	Halomonas	8.72296e-05	0	0	0	0	0	0	4.43243e-05	0	4.16025e-05	0	0	0	0	0	0	0	0	0	0	3.27332e-05	0	7.05069e-05	0.000131377	0	0	0	0	0	0	0	0	0	0	0	0	0	0	0	0	0	0	0	0
Bacteria	Proteobacteria	Gammaproteobacteria	Pseudomonadales	Other	Other	0	0	0	0	0	0	0	0	0	0	0	0	3.70645e-05	0	0	0	0	2.81841e-05	0.000164973	9.71251e-05	0	0	0	0	0	0	0	0	0	2.0509e-05	6.0931e-05	0.000726239	9.73078e-05	0	0	0	0	0	0	0	0	0	0	3.79449e-05
Bacteria	Proteobacteria	Gammaproteobacteria	Pseudomonadales	Moraxellaceae		0.00113398	0.000516151	0.000745839	0.000740412	0.000794453	0.00078219	0.000877753	0.000975134	0.00102634	0.000707243	0.000168237	0.000784893	0.000518903	0.00112514	0.000854944	0.000459535	0.000573042	0.00112736	0.000461924	0.000647501	0.000687398	0.000219209	0.000211521	0.000525509	0.00114548	0.000479305	0.000784237	0.00081227	0.000330321	0.000533235	0.000243724	0.000157878	0.000389231	0.000187096	0.000113804	0.000155843	0.000443341	0.000237683	0.00043454	0.000215239	0.000295612	0.000445477	5.16689e-05	0.000113835
Bacteria	Proteobacteria	Gammaproteobacteria	Pseudomonadales	Moraxellaceae	Acinetobacter	0	0	0	0	0	0	0	4.43243e-05	0	0	0	4.61702e-05	3.70645e-05	0	0	0	0	0	0	3.2375e-05	0	3.13156e-05	0	0	0	0	0	0	0	0	0	0	0	0	0	0	0	0	0	0	0	0	0	0
Bacteria	Proteobacteria	Gammaproteobacteria	Pseudomonadales	Moraxellaceae	Alkanindiges	0	0	3.39018e-05	0	3.61115e-05	0	0	4.43243e-05	0	0	0	0	0	3.51605e-05	0	0	0	0	0	0	3.27332e-05	0	0	0	0	2.81944e-05	2.45074e-05	2.38903e-05	0	0	0	0	0	0	0	0	0	0	0	0	0	0	0	0
Bacteria	Proteobacteria	Gammaproteobacteria	Pseudomonadales	Moraxellaceae	Perlucidibaca	0	0	0	0	0	3.00842e-05	0	0	0	0	0	0	0	0	0	0	0	0	0	0	0	0	0	0	0	0	0	0	0	0	0	0	0	0	0	0	0	0	0	0	0	0	0	0
Bacteria	Proteobacteria	Gammaproteobacteria	Pseudomonadales	Pseudomonadaceae	Other	0	0	3.39018e-05	2.96165e-05	0	0	7.97957e-05	0	0	0	0	0	3.70645e-05	0	0	0	0	0	0.000131978	0	0.000163666	0.000125262	7.05069e-05	0	0	0	0	0	2.35944e-05	2.0509e-05	0.000121862	0.000126302	0	0	0	0	0	0	0	0	0	0	5.16689e-05	7.58898e-05
Bacteria	Proteobacteria	Gammaproteobacteria	Pseudomonadales	Pseudomonadaceae		0	0	0	0	0	0	7.97957e-05	0	0	0	0	0	3.70645e-05	0	0	0	0	0	9.89838e-05	0	3.27332e-05	3.13156e-05	0	0	0	0	0	0	0	0	6.0931e-05	9.47269e-05	0	2.6728e-05	0	0	0	0	0	0	0	3.18198e-05	5.16689e-05	0
Bacteria	Proteobacteria	Gammaproteobacteria	Pseudomonadales	Pseudomonadaceae	Pseudomonas	0.00122121	0.000258076	0.00057633	0.00142159	0.000325004	0.000361011	0.00383019	0.00093081	0.000855286	0.000249615	0.000504711	0.000323191	0.0360267	0.000527408	0.000284981	0.000408476	0.0038885	0.000112736	0.0519665	0.00971251	0.00765957	0.0158457	0.000423042	0.00017517	0.000163639	5.63889e-05	0.000220567	0.000334464	0.000353915	0.0031789	0.03796	0.0399747	0.00314629	0.0013364	0.00106976	0.00102411	4.43341e-05	0	3.10385e-05	0.000276736	8.06213e-05	0.000540936	0.0426268	0.00755104
Bacteria	Proteobacteria	Gammaproteobacteria	Thiotrichales	Other	Other	0	0	0	0	0	0	0	0	0	0	0	0	0	0	0	0	0	0	0	0	0	3.13156e-05	0	0	0	0	0	0	0	0	0	0	0	2.6728e-05	0	0	0	0	0	0	2.68738e-05	0	0	0
Bacteria	Proteobacteria	Gammaproteobacteria	Thiotrichales	Piscirickettsiaceae		0	0	6.78035e-05	0	3.61115e-05	3.00842e-05	0	4.43243e-05	0	8.32051e-05	4.20592e-05	0.000138511	0	7.0321e-05	9.49938e-05	0	4.09316e-05	2.81841e-05	3.29946e-05	3.2375e-05	0	0	0	0	6.54557e-05	8.45833e-05	4.90148e-05	2.38903e-05	0	4.10181e-05	0	3.15756e-05	3.24359e-05	0	4.55218e-05	2.22633e-05	0	0	0	3.07484e-05	0	0	0	7.58898e-05
Bacteria	Proteobacteria	Gammaproteobacteria	Thiotrichales	Thiotrichaceae		0	0	0	0	0	0	7.97957e-05	0	0	0	0	0	0	0	0	0	0	0	0	0	3.27332e-05	0	0	0	0	0	0	0	0	0	0	0	0	0	0	0	0	0	0	3.07484e-05	0	0	0	0
Bacteria	Proteobacteria	Gammaproteobacteria	Xanthomonadales	Other	Other	4.36148e-05	0	0	2.96165e-05	3.61115e-05	3.00842e-05	0	0	5.7019e-05	0	0	0	7.4129e-05	0	9.49938e-05	0	0	0	0	3.2375e-05	0	0	0	4.37924e-05	0	5.63889e-05	0	0	4.71887e-05	0	0	0	3.24359e-05	0	2.27609e-05	0	0	0	0	0	0	0	5.16689e-05	0.000113835
Bacteria	Proteobacteria	Gammaproteobacteria	Xanthomonadales	Sinobacteraceae	Other	8.72296e-05	4.30126e-05	0.000169509	0.000148082	3.61115e-05	0.000180505	0.000159591	0.000132973	0.000228076	8.32051e-05	0.000126178	0.000230851	3.70645e-05	0.000105482	0	0.000102119	0	0.000197289	0	6.47501e-05	6.54664e-05	3.13156e-05	0	4.37924e-05	0.000130911	8.45833e-05	0.000147044	9.55612e-05	9.43775e-05	4.10181e-05	0.000121862	6.31512e-05	0.000129744	2.6728e-05	6.82827e-05	4.45266e-05	0.000133002	6.79094e-05	0.000124154	6.14968e-05	5.37475e-05	3.18198e-05	0	0.000113835
Bacteria	Proteobacteria	Gammaproteobacteria	Xanthomonadales	Sinobacteraceae		0.0273029	0.0285174	0.030376	0.0260329	0.0235808	0.0272563	0.0194702	0.0231373	0.0261147	0.0313683	0.0477372	0.0483402	0.0188658	0.0250343	0.0331528	0.0252744	0.0210388	0.0253657	0.00659892	0.0129824	0.0236661	0.0139981	0.0111401	0.0320123	0.0243168	0.0241062	0.0247525	0.0178938	0.023264	0.0164688	0.00700707	0.00385223	0.0138177	0.0275031	0.0242859	0.0168088	0.0213247	0.02696	0.0245515	0.0246295	0.0254763	0.0200465	0.0053219	0.00876527
Bacteria	Proteobacteria	Gammaproteobacteria	Xanthomonadales	Sinobacteraceae	Nevskia	0.000261689	4.30126e-05	6.78035e-05	8.88494e-05	7.2223e-05	0.000270758	7.97957e-05	0.000132973	0.000228076	4.16025e-05	4.20592e-05	9.23404e-05	3.70645e-05	0.000140642	0.000284981	0.000102119	0.000122795	5.63682e-05	3.29946e-05	3.2375e-05	9.81997e-05	3.13156e-05	0	4.37924e-05	6.54557e-05	0	4.90148e-05	0	2.35944e-05	4.10181e-05	0	0	0	2.6728e-05	0	0	4.43341e-05	0.000101864	6.20771e-05	0.000122994	8.06213e-05	6.36395e-05	0	0
Bacteria	Proteobacteria	Gammaproteobacteria	Xanthomonadales	Sinobacteraceae	Steroidobacter	0	0	3.39018e-05	0	3.61115e-05	0	0	0	0	0	0	0	0	0	0	0	4.09316e-05	0	3.29946e-05	0	0	0	0	0	0	5.63889e-05	0	0	0	0	0	0	0	0	0	0	0	0	0	0	0	0	0	0
Bacteria	Proteobacteria	Gammaproteobacteria	Xanthomonadales	Xanthomonadaceae	Other	8.72296e-05	4.30126e-05	3.39018e-05	0	0	0	0	0.000132973	5.7019e-05	0	0	0	0.000148258	3.51605e-05	0	0.000102119	4.09316e-05	5.63682e-05	0.000164973	3.2375e-05	6.54664e-05	0	7.05069e-05	4.37924e-05	3.27279e-05	2.81944e-05	2.45074e-05	7.16709e-05	7.07831e-05	2.0509e-05	0.000182793	3.15756e-05	9.73078e-05	2.6728e-05	2.27609e-05	0	8.86682e-05	6.79094e-05	0	6.14968e-05	0	0	0	3.79449e-05
Bacteria	Proteobacteria	Gammaproteobacteria	Xanthomonadales	Xanthomonadaceae		0.0747994	0.0744978	0.0733973	0.0829853	0.10819	0.104723	0.115145	0.107708	0.132911	0.0948538	0.0614906	0.0579898	0.134248	0.0712	0.07704	0.0996681	0.1397	0.115498	0.179029	0.168124	0.107856	0.0352613	0.0438553	0.0659952	0.0672558	0.06293	0.0569797	0.095155	0.0685416	0.0876351	0.140873	0.0719608	0.123192	0.0523868	0.0356208	0.055725	0.0455755	0.0439374	0.0423366	0.0720435	0.0717261	0.053139	0.113258	0.115694
Bacteria	Proteobacteria	Gammaproteobacteria	Xanthomonadales	Xanthomonadaceae	Dokdonella	4.36148e-05	0.000129038	3.39018e-05	2.96165e-05	0.000108335	3.00842e-05	0	0	5.7019e-05	0	0	0	7.4129e-05	0.000140642	0.000189988	0.000153178	8.18632e-05	0	0	9.71251e-05	6.54664e-05	3.13156e-05	0.000141014	0	9.81836e-05	0	0	9.55612e-05	9.43775e-05	6.15271e-05	0	3.15756e-05	0.000129744	2.6728e-05	0.000159326	2.22633e-05	8.86682e-05	3.39547e-05	0	0	5.37475e-05	9.54593e-05	0.00046502	0.000113835
Bacteria	Proteobacteria	Gammaproteobacteria	Xanthomonadales	Xanthomonadaceae	Dyella	0	0	0	0	0	0	0	0	0	0	0	0	0	0	0	0	0	0	0	0	0	0	0	0	0	0	0	0	0	0	0	0	0	0	0	0	0	0	0	0	0	0	0	3.79449e-05
Bacteria	Proteobacteria	Gammaproteobacteria	Xanthomonadales	Xanthomonadaceae	Luteibacter	0.000959525	0.000645189	0.000508526	0.00133274	0.00072223	0.000270758	0.00119694	0.00093081	0.000741248	0.000707243	0.000378533	0.000415532	0.00359526	0.00108998	0.000284981	0.000561654	0.00249683	0.00112736	0.00293652	0.00404688	0.000981997	0.000187893	0.000141014	0.000350339	0.000261823	0.000451111	0.000441133	0.000764489	0.000731425	0.000717816	0.00292469	0.00350489	0.00110282	0.000668199	0.00582679	0.00347307	0.000354673	0.000271638	0.000124154	0.00058422	0.000376233	0.000222738	0.00454686	0.00352888
Bacteria	Proteobacteria	Gammaproteobacteria	Xanthomonadales	Xanthomonadaceae	Lysobacter	0	0	3.39018e-05	0	0	0	0	0	0	0	0	0	0	0	0	0	0	0	0	0	0	0	0	0	0	0	0	0	0	0	0	0	0	0	0	0	0	0	0	0	0	0	0	0
Bacteria	Proteobacteria	Gammaproteobacteria	Xanthomonadales	Xanthomonadaceae	Rhodanobacter	0.0111654	0.0116994	0.0102044	0.0149859	0.0163946	0.0177497	0.0166773	0.0182173	0.0198996	0.0141449	0.00883244	0.00826446	0.0336546	0.0138532	0.0115892	0.0165943	0.0245999	0.0203207	0.0362281	0.0381378	0.0208183	0.00566812	0.00557005	0.00827677	0.0100475	0.0120108	0.0092638	0.0159348	0.0104759	0.014787	0.0285157	0.0188506	0.0228673	0.00644144	0.00974166	0.00850458	0.00806881	0.0071984	0.00748029	0.0111617	0.00970143	0.00897318	0.0238194	0.0249677
Bacteria	Proteobacteria	Gammaproteobacteria	Xanthomonadales	Xanthomonadaceae	Stenotrophomonas	0	0	0	0	0	0	0	0	0	4.16025e-05	4.20592e-05	4.61702e-05	0.00103781	0	0	5.10595e-05	0	0	3.29946e-05	0	0	0	0	0	0	0	0	4.77806e-05	4.71887e-05	0.000225599	0.00060931	0.000189454	0.000194616	0	0	0	4.43341e-05	0	0	0	0	0.000318198	0.0104371	0.000113835
Bacteria	Proteobacteria	Gammaproteobacteria	Xanthomonadales	Xanthomonadaceae	Thermomonas	0	0	0	0	0	0	0	0	0	0	0	0	0	0	0	0	0	0	0	0	0	0	0	0	0	0	0	0	0	0	0	0	0	2.6728e-05	0	0	0	0	0	0	0	0	0	0
Bacteria	TM6	SJA-4				0.000959525	0.00107532	0.000813642	0.000947727	0.000975011	0.000661853	0.000638366	0.00101946	0.000912305	0.00241295	0.00593035	0.00244702	0.000370645	0.000527408	0.000664957	0.000868011	0.000327453	0.000535498	0.000329946	0.000518001	0.000785597	0.00112736	0.00141014	0.00205824	0.000687285	0.000845833	0.00056367	0.000453916	0.00075502	0.000574253	0.000548379	0.000347332	0.000648719	0.00518522	0.00386935	0.00115769	0.000931016	0.00146005	0.000869079	0.00147592	0.000886835	0.00101823	0.000258345	0.000910678
Bacteria	TM6	SJA-4	S1198			0	0	3.39018e-05	0	0	0	0	0	0	0.000124808	0.000126178	0	0	3.51605e-05	0	0	0	0	0	0	3.27332e-05	0	0	0	0	0	0	0	0	0	0	0	0	0	2.27609e-05	0	0	3.39547e-05	3.10385e-05	0	2.68738e-05	0	0	0
Bacteria	TM7	SC3				0.000610607	0.000903265	0.000644133	0.000562713	0.000866676	0.000691937	0.000159591	0.000797837	0.000627209	0.00104006	0.00109354	0.000784893	0.000222387	0.000562568	0.000854944	0.000561654	0.000368384	0.000817339	0.000329946	0.0003885	0.000687398	0.00028184	0.000282028	0.000832056	0.000850925	0.000451111	0.000612685	0.000406135	0.000424699	0.000389672	0.000243724	0.000221029	0.000227052	0.000962207	0.000796631	0.000467529	0.000620677	0.000713049	0.000744925	0.000276736	0.000188116	0.000286378	5.16689e-05	0.00015178
Bacteria	TM7	TM7-1				0.00950803	0.0129038	0.00871275	0.011817	0.00845009	0.00905535	0.0116502	0.0105935	0.0102634	0.0120231	0.0105148	0.00997276	0.00300222	0.00629373	0.00930939	0.00541231	0.00671278	0.0054959	0.00343144	0.00437063	0.00674304	0.00410234	0.00542903	0.00998467	0.00468009	0.00513139	0.00607784	0.00358354	0.00478966	0.00354806	0.00194979	0.00221029	0.00311385	0.00740365	0.00505292	0.00380702	0.00549743	0.00478761	0.00620771	0.00341307	0.00271425	0.00264104	0.00191175	0.00182136
Bacteria	TM7	TM7-3	Other	Other	Other	0	0	0	0	0	0	0	0	0	0	0	0	0	0	9.49938e-05	0	0	0	0	0	0	0	0	0	0	0	0	0	0	0	0	0	0	0	0	0	0	0	0	0	0	0	0	0
Bacteria	TM7	TM7-3				0	8.60252e-05	0	0	0	0	0	0	0	4.16025e-05	4.20592e-05	0	0	0	0	0	0	0	0	0	0	0	0	0	0	0	0	0	0	0	0	0	0	0	4.55218e-05	0	0	0	0	0	2.68738e-05	0	0	0
Bacteria	TM7	TM7-3	EW055			0	0	0	5.92329e-05	3.61115e-05	0	7.97957e-05	0	0	0	8.41184e-05	0	0	0	0	0	0	0	0	3.2375e-05	3.27332e-05	0	0	0	0	0	2.45074e-05	0	0	0	0	0	0	2.6728e-05	2.27609e-05	4.45266e-05	0	0	0	0	0	0	0	0
Bacteria	Tenericutes	Mollicutes	Anaeroplasmatales	Anaeroplasmataceae		0	0	0	0	0	0	0	0	0	0	0	0	0	0	0	0	4.09316e-05	0	0	0	0	0	0	0	0	0	0	0	0	0	0	0	0	0	2.27609e-05	0	0	0	0	0	0	0	0	0
Bacteria	Tenericutes	Mollicutes	Anaeroplasmatales	Anaeroplasmataceae	Asteroleplasma	0	0	3.39018e-05	0	0	0	0	0	0	0	0	0	0	0	0	0	0	0	0	0	0	0	0	0	0	0	0	0	0	0	0	0	0	0	0	0	0	0	0	0	0	0	0	0
Bacteria	Tenericutes	Mollicutes	Entomoplasmatales			0	0	0	0	0	0	0	0	0	0	0	0	0	0	0	0	0	0.000112736	0	0	0	0	0	0	0	0	0	0	0	0	0	0	0	0	0	0	0	0	0	0	0	0	0	0
Bacteria	Verrucomicrobia	Other	Other	Other	Other	0	4.30126e-05	6.78035e-05	0	0	3.00842e-05	0	0	0	4.16025e-05	0	0	0	0	9.49938e-05	0.000102119	0	0	0	3.2375e-05	0	0	0	0	0	2.81944e-05	0	0	0	0	0	0	0	0	0	0	0	6.79094e-05	3.10385e-05	0	0	0	0	0
Bacteria	Verrucomicrobia	Opitutae	Opitutales	Opitutaceae	Other	0	0	0	0	0	0	0	0	0	0	0	0	0	0	0	0	0	2.81841e-05	0	0	0	0	0	0	0	0	0	0	0	0	0	0	0	0	0	0	0	3.39547e-05	0	0	0	0	0	0
Bacteria	Verrucomicrobia	Opitutae	Opitutales	Opitutaceae		8.72296e-05	0.000129038	0.000135607	0.000177699	0.000108335	0.00021059	0	0.000177297	0.000171057	8.32051e-05	0.000336474	9.23404e-05	0.000148258	0.000351605	0	0.000153178	8.18632e-05	2.81841e-05	0	3.2375e-05	3.27332e-05	0.000156578	7.05069e-05	8.75848e-05	0.000196367	0.000112778	7.35222e-05	0.000215013	2.35944e-05	0.00020509	6.0931e-05	0	0	5.34559e-05	9.10436e-05	8.90531e-05	0.000221671	0.000169774	0.000124154	0.000276736	0.000161243	0.000286378	0	0
Bacteria	Verrucomicrobia	Opitutae	Opitutales	Opitutaceae	Opitutus	0.00139567	0.00129038	0.00111876	0.00168814	0.00158891	0.00189531	0.000957549	0.00093081	0.0011974	0.00066564	0.000588829	0.000877233	0.000667161	0.00144158	0.000949938	0.00153178	0.00102329	0.00112736	0.00042893	0.000938876	0.00104746	0.000250525	0	0.000262755	0.00150548	0.00118417	0.00129889	0.00169621	0.00122691	0.0015997	0.000487448	0.000631512	0.000681155	0.000481103	0.000295892	0.000333949	0.00159603	0.00135819	0.00173816	0.00153742	0.00128994	0.00200465	0.000413351	0.000493284
Bacteria	Verrucomicrobia	Opitutae	[Cerasicoccales]	[Cerasicoccaceae]		0	4.30126e-05	3.39018e-05	2.96165e-05	3.61115e-05	3.00842e-05	0	4.43243e-05	0.000114038	0	4.20592e-05	0	0.002298	3.51605e-05	0	5.10595e-05	0	0	0	0	0	6.26311e-05	0	0	0	0	2.45074e-05	2.38903e-05	7.07831e-05	2.0509e-05	0	3.15756e-05	0.00016218	2.6728e-05	2.27609e-05	4.45266e-05	0	3.39547e-05	0	0	8.06213e-05	0	0	7.58898e-05
Bacteria	Verrucomicrobia	Verruco-5	R76-B128			0	0	0	0	0	0	0	0	0	0	0	9.23404e-05	0	0	0	0	0	0	0	0	0	0	0	0	0	0	0	0	0	0	0	0	0	0	0	0	0	0	0	0	0	0	0	0
Bacteria	Verrucomicrobia	Verrucomicrobiae	Verrucomicrobiales	Verrucomicrobiaceae		4.36148e-05	0	3.39018e-05	8.88494e-05	0.000180558	9.02527e-05	0	0	5.7019e-05	4.16025e-05	4.20592e-05	0	3.70645e-05	0.000105482	9.49938e-05	0	4.09316e-05	0.00014092	0	6.47501e-05	9.81997e-05	0	0.000282028	0.00166411	9.81836e-05	2.81944e-05	2.45074e-05	9.55612e-05	7.07831e-05	0.000102545	0	0	3.24359e-05	2.6728e-05	4.55218e-05	0.00013358	0.000221671	0.000237683	0.000310385	0.000245987	0.000295612	0.000350018	5.16689e-05	0.000113835
Bacteria	Verrucomicrobia	Verrucomicrobiae	Verrucomicrobiales	Verrucomicrobiaceae	Luteolibacter	0	0	0	2.96165e-05	3.61115e-05	6.01685e-05	0	0	0	0	4.20592e-05	0	0.000444774	0	0	5.10595e-05	0	0	0	0	0	0	0	0.000394132	0	0	0	0	0	2.0509e-05	0	0	6.48719e-05	2.6728e-05	0.000204848	0	0	0	0	0	0	0	0	3.79449e-05
Bacteria	Verrucomicrobia	Verrucomicrobiae	Verrucomicrobiales	Verrucomicrobiaceae	Prosthecobacter	0	0	0	2.96165e-05	0	0	0	0	0	0	0	0	0	0	0	0	0	0	0	0	0	0	0	0	0	0	0	0	0	0	0	0	0	0	0	0	0	0	0	0	0	3.18198e-05	0	0
Bacteria	Verrucomicrobia	[Methylacidiphilae]	Methylacidiphilales	Other	Other	0	0	0	0	0	0	0	0	0	0	0	0	0	0	0	0	0	0	0	0	0	0	0	0	0	0	0	0	0	0	0	0	0	0	0	0	0	0	0	0	0	0	0	0
Bacteria	Verrucomicrobia	[Methylacidiphilae]	Methylacidiphilales			0.014611	0.0168609	0.0173577	0.0175329	0.0145168	0.0175993	0.0166773	0.0137848	0.0135705	0.0172234	0.0145525	0.0133894	0.00993328	0.0170528	0.0186188	0.0147051	0.00990545	0.0158958	0.00620298	0.011396	0.013748	0.00820468	0.00846083	0.0134005	0.0202586	0.0209203	0.0188707	0.0193034	0.0184744	0.0162842	0.00566659	0.00382065	0.0126176	0.0106377	0.00969614	0.0141372	0.0230981	0.0211198	0.0267242	0.0188488	0.0173067	0.0189009	0.00423685	0.0063368
Bacteria	Verrucomicrobia	[Methylacidiphilae]	Methylacidiphilales	LD19		0	0	3.39018e-05	0	3.61115e-05	0	0	0	0	0	0	0	0	0	0	0	0	0	0	0	0	0	0	0	0	0	0	0	0	0	0	0	0	0	0	0	0	0	0	0	0	0	0	0
Bacteria	Verrucomicrobia	[Methylacidiphilae]	S-BQ2-57			0	0	0	0	0	0	0	0	0	0	0	0	0	0	0	0	0	0	0	0	0	0	0	0	0	0	0	0	0	2.0509e-05	0	0	0	0	0	0	0	0	0	0	0	0	0	0
Bacteria	Verrucomicrobia	[Pedosphaerae]				0	0	0	0	7.2223e-05	0	7.97957e-05	0	5.7019e-05	0	0	0	0	3.51605e-05	0	0.000153178	0	2.81841e-05	0	0	0	0	0	0	0	0	0	0	4.71887e-05	0	0	0	0	0	0	0	0	0	0	0	2.68738e-05	0	0	0
Bacteria	Verrucomicrobia	[Pedosphaerae]	[Pedosphaerales]	Other	Other	0.000348918	0.000731214	0.000711937	0.000473863	0.000433338	0.000391095	0.000638366	0.00031027	0.00057019	0.000124808	0.000252355	0.000369361	0.000259451	0.00070321	0.00113993	0.000765892	0.000450248	0.000760971	0.000197968	0.0001295	0.000360065	0	0.000141014	0.000131377	0.000752741	0.00109958	0.000906774	0.000573367	0.00148645	0.000656289	0.000182793	0.000126302	0.000356795	5.34559e-05	4.55218e-05	2.22633e-05	0.00097535	0.000679094	0.00114843	0.00058422	0.000591223	0.000604576	5.16689e-05	7.58898e-05
Bacteria	Verrucomicrobia	[Pedosphaerae]	[Pedosphaerales]			0.00833043	0.00855951	0.0078313	0.0106915	0.00729453	0.00649819	0.00510693	0.00762378	0.00632911	0.00262096	0.00593035	0.00655617	0.00422535	0.00879013	0.00892942	0.00704621	0.00515738	0.00676418	0.00188069	0.00365838	0.00664484	0.00134657	0.000705069	0.00157653	0.00762559	0.00778166	0.00884717	0.00719098	0.00953212	0.00578355	0.00213259	0.00138933	0.00385988	0.00195114	0.00168431	0.000734688	0.00926583	0.00916777	0.0107393	0.00630343	0.00712155	0.00744583	0.000826702	0.00182136
Bacteria	Verrucomicrobia	[Pedosphaerae]	[Pedosphaerales]	Ellin515		0	8.60252e-05	0.000135607	5.92329e-05	0	0.000120337	0	0	0.000114038	4.16025e-05	4.20592e-05	9.23404e-05	3.70645e-05	0.000246124	0.000189988	5.10595e-05	0.000122795	8.45523e-05	0	0	0.000130933	3.13156e-05	0	0	0.000130911	0.000169167	0.000196059	0.000167232	0.000188755	8.20361e-05	0	0	6.48719e-05	0	0	2.22633e-05	0.000266005	0.000203728	9.31156e-05	6.14968e-05	8.06213e-05	0.000159099	0	0
Bacteria	Verrucomicrobia	[Pedosphaerae]	[Pedosphaerales]	Ellin517		4.36148e-05	0	0	0	3.61115e-05	0	0	0	0	0	0	0	0	3.51605e-05	0	0	8.18632e-05	0	0	0	3.27332e-05	0	0	0	0	2.81944e-05	0	4.77806e-05	2.35944e-05	2.0509e-05	0	0	3.24359e-05	0	0	2.22633e-05	4.43341e-05	3.39547e-05	0	0	0	0	0	0
Bacteria	Verrucomicrobia	[Pedosphaerae]	[Pedosphaerales]	OPB35		0	0	0	0	3.61115e-05	0	0	0	0	0	0	0	0	0	0	0	0	0	0	0	0	0	0	0	0	0	2.45074e-05	0	0	0	0	0	0	0	0	0	0	0	0	0	0	0	0	0
Bacteria	Verrucomicrobia	[Pedosphaerae]	[Pedosphaerales]	R4-41B		0	0	0	0	0	0	0	0	0	0	0	0	0	3.51605e-05	0	0	0	8.45523e-05	0	3.2375e-05	0	0	0	0	3.27279e-05	2.81944e-05	2.45074e-05	4.77806e-05	4.71887e-05	2.0509e-05	0	0	6.48719e-05	0	0	0	4.43341e-05	3.39547e-05	0.000124154	0	0	0	0	0
Bacteria	Verrucomicrobia	[Pedosphaerae]	[Pedosphaerales]	[Pedosphaeraceae]	Other	0.000130844	0.000129038	0.000237312	5.92329e-05	0	9.02527e-05	7.97957e-05	8.86486e-05	5.7019e-05	4.16025e-05	0	0	3.70645e-05	0.000210963	0.000189988	0.000102119	0	5.63682e-05	3.29946e-05	0	6.54664e-05	9.39467e-05	0	0	0.000229095	0.000225555	0.000171552	4.77806e-05	9.43775e-05	4.10181e-05	0	3.15756e-05	6.48719e-05	2.6728e-05	0	2.22633e-05	0.000133002	6.79094e-05	0.000248308	0.000153742	0.00021499	0.000254558	0.000103338	3.79449e-05
Bacteria	Verrucomicrobia	[Pedosphaerae]	[Pedosphaerales]	[Pedosphaeraceae]		0.000130844	8.60252e-05	0	2.96165e-05	7.2223e-05	9.02527e-05	0	8.86486e-05	5.7019e-05	0	0	0	0	3.51605e-05	0	0	4.09316e-05	2.81841e-05	0	9.71251e-05	6.54664e-05	0	0	4.37924e-05	6.54557e-05	8.45833e-05	7.35222e-05	2.38903e-05	2.35944e-05	2.0509e-05	0	0	3.24359e-05	0	0	0	4.43341e-05	6.79094e-05	0.000155193	0.000122994	2.68738e-05	6.36395e-05	0	3.79449e-05
Bacteria	Verrucomicrobia	[Pedosphaerae]	[Pedosphaerales]	[Pedosphaeraceae]	Pedosphaera	0.00152652	0.0017205	0.00206801	0.00236932	0.00274447	0.00234657	0.00207469	0.0014627	0.00153951	0.000748846	0.00172443	0.00110808	0.0016679	0.00217995	0.00265983	0.00178708	0.00114608	0.00183197	0.000593903	0.00119788	0.00170213	0.000657627	0.000352535	0.000394132	0.00196367	0.00219917	0.00247525	0.00234125	0.00280773	0.00237905	0.000792103	0.000442059	0.00204346	0.000454375	0.000341413	0.000333949	0.00221671	0.00210519	0.0021727	0.00162967	0.00209615	0.0028956	0.000413351	0.000569174
Bacteria	Verrucomicrobia	[Pedosphaerae]	[Pedosphaerales]	auto67_4W		0.0342376	0.0435718	0.0308167	0.0406042	0.0327531	0.0405235	0.0236195	0.0325783	0.0295929	0.016017	0.0179172	0.0162519	0.0191253	0.0519321	0.0345778	0.0332908	0.0282019	0.0332291	0.0106573	0.0229215	0.0334534	0.00961388	0.00831982	0.00945916	0.0387498	0.0490301	0.0422508	0.0437431	0.0475662	0.0503087	0.0116378	0.010862	0.0248135	0.0094617	0.00591783	0.00411871	0.0473932	0.0373841	0.0425539	0.029088	0.0300986	0.0407929	0.00475354	0.00903089
Bacteria	Verrucomicrobia	[Spartobacteria]	[Chthoniobacterales]	[Chthoniobacteraceae]	Other	0	0	0.000135607	5.92329e-05	0.000108335	9.02527e-05	0	4.43243e-05	0	4.16025e-05	0	0	3.70645e-05	0.000105482	0	0	0	0.00014092	3.29946e-05	3.2375e-05	3.27332e-05	0	0	0	6.54557e-05	0.000140972	7.35222e-05	0.000119451	9.43775e-05	8.20361e-05	0	0	9.73078e-05	8.01839e-05	6.82827e-05	0	0	6.79094e-05	0.000124154	3.07484e-05	8.06213e-05	9.54593e-05	0	0
Bacteria	Verrucomicrobia	[Spartobacteria]	[Chthoniobacterales]	[Chthoniobacteraceae]		0.00135206	0.00150544	0.00108486	0.00130312	0.00104723	0.00201564	0.000877753	0.00093081	0.0011974	0.0015809	0.000883244	0.000784893	0.000778354	0.00189867	0.00227985	0.00107225	0.00118702	0.000986443	0.000197968	0.000777001	0.000851064	0.0010021	0.000423042	0.00153273	0.00147275	0.00180444	0.00147044	0.00188733	0.00160442	0.00237905	0.000304655	0.000347332	0.00103795	0.00109585	0.000910436	0.000868268	0.00292605	0.00207124	0.00245205	0.00212164	0.0021499	0.00308652	0.000258345	0.000645063
Bacteria	Verrucomicrobia	[Spartobacteria]	[Chthoniobacterales]	[Chthoniobacteraceae]	Candidatus Xiphinematobacter	0.000436148	0.000473139	0.000474625	0.000296165	0.000252781	0.000421179	0.000398979	0.000221621	0.000285095	0.000624038	0.000378533	0.000230851	0.000185322	0.000210963	0.000569963	0.000408476	0.00024559	0.000169105	3.29946e-05	0.000259	0.000294599	0.000375787	0.000141014	0.000656886	0.000523646	0.00025375	0.000269581	0.000191122	0.000212349	0.000348654	0.000121862	0.000221029	0.000291923	0.00026728	0.000273131	0.000378476	0.000310339	0.000237683	0.000403501	0.000338233	0.00042998	0.000572756	0.000620027	0.000758898
Bacteria	Verrucomicrobia	[Spartobacteria]	[Chthoniobacterales]	[Chthoniobacteraceae]	Chthoniobacter	0.00130844	0.00133339	0.00135607	0.00168814	0.00176946	0.00198556	0.00111714	0.00101946	0.00136846	0.0015809	0.000883244	0.000969574	0.00118606	0.00217995	0.00246984	0.00137861	0.000982358	0.00109918	0.000164973	0.001036	0.000785597	0.000532365	0.000211521	0.00126998	0.00121093	0.00146611	0.00171552	0.00238903	0.0020999	0.00231752	0.000365586	0.000347332	0.00110282	0.000828567	0.00102424	0.000868268	0.00332506	0.00186751	0.00288659	0.00282885	0.00333235	0.00385019	0.000516689	0.000948623
Bacteria	Verrucomicrobia	[Spartobacteria]	[Chthoniobacterales]	[Chthoniobacteraceae]	DA101	0	8.60252e-05	3.39018e-05	2.96165e-05	0	6.01685e-05	7.97957e-05	0	0.000171057	0	0	4.61702e-05	7.4129e-05	0	0.000284981	0	4.09316e-05	0	3.29946e-05	3.2375e-05	0	0	0	8.75848e-05	3.27279e-05	0	2.45074e-05	2.38903e-05	0	4.10181e-05	0	0	0	2.6728e-05	2.27609e-05	0	0	3.39547e-05	3.10385e-05	3.07484e-05	2.68738e-05	0	0	3.79449e-05
Bacteria	Verrucomicrobia	[Spartobacteria]	[Chthoniobacterales]	[Chthoniobacteraceae]	Ellin506	0.000130844	0.00017205	0.00057633	0.000177699	0.000180558	0.000391095	0.000239387	8.86486e-05	0.000171057	0.000374423	0.000294415	0.000138511	7.4129e-05	0.000316445	0.000189988	0.000255297	8.18632e-05	0.00014092	9.89838e-05	6.47501e-05	0.000130933	0	7.05069e-05	0.000569302	6.54557e-05	5.63889e-05	7.35222e-05	0.000645038	0.000117972	0.000102545	0	0	0.00016218	0.000160368	0.000159326	4.45266e-05	0.000266005	3.39547e-05	3.10385e-05	0.000276736	0.00021499	0.000636395	5.16689e-05	0.000189725
Bacteria	Verrucomicrobia	[Spartobacteria]	[Chthoniobacterales]	[Chthoniobacteraceae]	heteroC45_4W	0	0	0	0	0	3.00842e-05	0	0	0	4.16025e-05	4.20592e-05	0	0	3.51605e-05	0	0	4.09316e-05	0	0	0	0	0	0	0	3.27279e-05	0	0	2.38903e-05	0	0	0	0	0	0	2.27609e-05	2.22633e-05	0	0	3.10385e-05	0	2.68738e-05	3.18198e-05	5.16689e-05	0.000607118
Bacteria	WPS-2					0.0139131	0.0120005	0.0129505	0.0128832	0.016503	0.0180205	0.00909671	0.0110811	0.0105485	0.0209261	0.00740242	0.00461702	0.00733877	0.0175099	0.0121592	0.013735	0.007777	0.00676418	0.00346443	0.00634551	0.00988543	0.00526102	0.00465346	0.0130501	0.0115529	0.00989624	0.00884717	0.00680873	0.00849397	0.0101725	0.00243724	0.00262078	0.00535193	0.00633453	0.00546262	0.00407418	0.0139652	0.00988082	0.0131603	0.00907078	0.0100777	0.0126006	0.00196342	0.0037186
Bacteria	Other	Other	Other	Other	Other	0.056045	0.0527335	0.066956	0.0513846	0.0476311	0.0394103	0.063278	0.052081	0.0423651	0.0771311	0.0636777	0.0673623	0.0312454	0.0486621	0.0523416	0.0484555	0.040113	0.0448691	0.0327306	0.0348032	0.0424877	0.0548022	0.0683917	0.0707248	0.0536737	0.0605616	0.0604353	0.0451527	0.051129	0.0379827	0.0269315	0.0272182	0.039734	0.0588817	0.0919995	0.0745597	0.0518709	0.0788089	0.0557763	0.0625115	0.0557631	0.05508	0.0225276	0.040601
[truncated: 28 more columns]
